# Supplementary material for: Chemical screening in Fabaceae identified GPM1 as a novel compound enhancing early graft adhesion
Source: Hortic Res. 2026 Mar 13;13(7):uhag095. doi: 10.1093/hr/uhag095 (PMC13271802; doi:10.1093/hr/uhag095)
Supplement: Web_Material_uhag095 [file web_material_uhag095.zip]

Archive with 4 entries (4 files):
- Luo_et_al_Supplemental Material.pdf
- Luo_et_al_Supplemental Tables.xlsx
- Supplemental Movie S1. Hand test of in vitro graft adhesion at 5 DAG_Mock.mp4
- Supplemental Movie S2. Hand test of in vitro graft adhesion at 5 DAG_2,4-D.mp4
