# Supplementary material for: Chemical screening in Fabaceae identified GPM1 as a novel compound enhancing early graft adhesion
Source: Hortic Res. 2026 Mar 13;13(7):uhag095. doi: 10.1093/hr/uhag095 (PMC13271802; doi:10.1093/hr/uhag095)
Supplement: Web_Material_uhag095 [file web_material_uhag095.zip › Luo_et_al_Supplemental Tables.xlsx]

## Sheet: List
Supplemental Table S1	Genes upregulated by 10 μM GPM1 compared to the mock treatment.
Supplemental Table S2	Genes downregulated by 10 μM GPM1 compared to the mock treatment.
Supplemental Table S3	Genes upregulated by 0.5 μM 2,4-D compared to the mock treatment.
Supplemental Table S4	Genes downregulated by 0.5 μM 2,4-D compared to the mock treatment.
Supplemental Table S5	Sequences of the primers used in the experiment.
Supplemental Table S6	Effect of GPM1 treatment on the pH of the culture medium.

## Sheet: Table S1
Table S1. Genes upregulated by 10 μM GPM1 compared to the mock treatment (padj < 0.05, |log₂FC| > 1).
Phaseolus vulgaris gene ID	Pv gene name	At gene ID	At gene name	Gene description	Mock_1	Mock_2	Mock_3	GPM1	GPM1	GPM1	padj	log2FoldChange	pvalue	stat	foldChange	log10padj
Phvul.002G083600	*PvEXPA5	AT2G03090.1	EXPA15|ATEXP15|ATHEXP ALPHA 1.3|ATEXPA15|EXP1	expansin A15	354	416	401	1343	1159	1236	2.86727e-25	1.40347	1.53502e-29	127.379	2.64537	24.5425
Phvul.002G029700		AT3G50660.1	CLM|SNP2|PSC1|SAV1|DWF4|CYP90B1	Cytochrome P450 superfamily protein	280	343	320	790	846	834	4.20688e-13	1.11948	6.75659e-17	69.7427	2.17268	12.376
Phvul.004G162500		AT2G46330.1	AGP16|ATAGP16	arabinogalactan protein 16	0	0	0	42	42	38	1.28519e-10	7.51511	3.4402e-14	57.4652	182.925	9.89103
Phvul.008G238500		AT1G66160.1	CMPG1|ATCMPG1	CYS, MET, PRO, and GLY protein 1	77	62	47	251	294	233	9.31971e-09	1.78487	3.49258e-12	48.3905	3.44587	8.0306
Phvul.002G290400		AT4G00430.1	PIP1E|TMP-C|PIP1;4	plasma membrane intrinsic protein 1;4	147	215	194	494	589	626	3.96346e-08	1.35492	1.6975e-11	45.2919	2.55782	7.40193
Phvul.002G290800		AT5G41330.1	AT5G41330	BTB/POZ domain with WD40/YVTN repeat-like protein	85	89	81	272	252	213	2.45894e-07	1.25524	1.31642e-10	41.284	2.38707	6.60925
Phvul.011G089900		AT5G22740.1	ATCSLA2|CSLA2|CSLA02|ATCSLA02	cellulose synthase-like A02	72	92	95	292	256	218	7.16028e-07	1.29123	4.21667e-10	39.0099	2.44736	6.14507
Phvul.001G010900		AT1G45130.1	BGAL5	beta-galactosidase 5	153	134	165	422	358	479	1.55234e-06	1.21047	1.16349e-09	37.0296	2.31413	5.80901
Phvul.009G144100		AT1G09750.1	AT1G09750	Eukaryotic aspartyl protease family protein	135	127	121	521	331	356	1.55234e-06	1.37896	1.05348e-09	37.2233	2.60081	5.80901
Phvul.011G055900		AT2G44450.1	BGLU15	beta glucosidase 15	0	0	0	43	78	15	3.31708e-06	7.65696	2.84133e-09	35.2897	201.824	5.47924
Phvul.001G209100		AT4G02330.1	ATPME41	Plant invertase/pectin methylesterase inhibitor superfamily	117	112	107	278	336	246	4.12014e-05	1.07988	4.63209e-08	29.865	2.11387	4.38509
Phvul.009G142800	*PvEXPA22	AT2G40610.1	ATHEXP ALPHA 1.11|EXP8|ATEXPA8|ATEXP8|EXPA8	expansin A8	39	38	50	145	126	181	4.96258e-05	1.56749	5.8449e-08	29.4142	2.96389	4.30429
Phvul.010G029800		AT5G48770.1	AT5G48770	Disease resistance protein (TIR-NBS-LRR class) family	0	0	0	9	62	51	7.09696e-05	7.52897	8.73869e-08	28.635	184.691	4.14893
Phvul.006G017400		AT1G22360.1	UGT85A2|AtUGT85A2	UDP-glucosyl transferase 85A2	50	62	60	177	217	396	9.3704e-05	1.94512	1.20397e-07	28.0147	3.8507	4.02824
Phvul.002G326600		AT1G05010.1	EFE|ACO4|EAT1	ethylene-forming enzyme	186	155	184	549	888	396	0.000107463	1.52329	1.43829e-07	27.6706	2.87446	3.96874
Phvul.001G071100		AT1G11050.1	AT1G11050	Protein kinase superfamily protein	30	28	33	122	83	103	0.000794561	1.48712	1.53136e-06	23.1082	2.80328	3.09987
Phvul.008G287300		AT1G59960.1	AT1G59960	NAD(P)-linked oxidoreductase superfamily protein	58	39	140	336	462	325	0.000972443	1.98548	1.97831e-06	22.616	3.95994	3.01214
Phvul.L010843		AT3G20820.1	AT3G20820	Leucine-rich repeat (LRR) family protein	27	25	44	89	150	132	0.00153658	1.6883	3.2905e-06	21.6392	3.22276	2.81344
Phvul.009G262900		AT1G17420.1	LOX3	lipoxygenase 3	88	74	84	194	271	183	0.00167879	1.12198	3.68491e-06	21.4221	2.17646	2.775
Phvul.005G079600		0	#N/A	#N/A	22	24	28	96	79	72	0.00191295	1.46569	4.60852e-06	20.9935	2.76195	2.7183
Phvul.002G293000		AT3G61510.1	ACS1|AT-ACS1	ACC synthase 1	58	63	68	153	170	136	0.00254979	1.00753	6.55228e-06	20.3197	2.01046	2.5935
Phvul.009G111500		AT5G25880.1	ATNADP-ME3|NADP-ME3	NADP-malic enzyme 3	262	177	319	596	728	552	0.00263551	1.03623	6.91365e-06	20.217	2.05087	2.57914
Phvul.007G228000		AT2G18950.1	HPT1|VTE2|ATHPT|TPT1	homogentisate phytyltransferase 1	0	5	0	33	49	25	0.00431786	4.14071	1.22515e-05	19.1237	17.6392	2.36473
Phvul.003G074000		AT5G06900.1	CYP93D1	cytochrome P450, family 93, subfamily D, polypeptide 1	277	214	466	886	1226	708	0.0046941	1.29052	1.38217e-05	18.8936	2.44616	2.32845
Phvul.008G008800		AT2G47485.1	AT2G47485	unknown protein; BEST Arabidopsis thaliana protein match is: unknown protein (TAIR:AT3G62650.1); Has 35333 Blast hits to 34131 proteins in 2444 species: Archae - 798; Bacteria - 22429; Metazoa - 974; Fungi - 991; Plants - 531; Viruses - 0; Other Eukaryotes - 9610 (source: NCBI BLink).	11	13	14	65	43	52	0.00612165	1.80242	2.09613e-05	18.0999	3.48805	2.21313
Phvul.008G140600		AT4G01070.1	UGT72B1|GT72B1	UDP-Glycosyltransferase superfamily protein	46	47	37	99	162	133	0.00612165	1.32732	2.13024e-05	18.0692	2.50936	2.21313
Phvul.002G082400		AT1G13330.1	AHP2	Arabidopsis Hop2 homolog	0	0	0	13	10	18	0.00799834	5.95145	3.08304e-05	17.3659	61.882	2.097
Phvul.006G074600		AT2G38470.1	WRKY33|ATWRKY33	WRKY DNA-binding protein 33	48	49	47	118	111	129	0.00902652	1.04361	3.72098e-05	17.0087	2.06139	2.04448
Phvul.003G255400		AT2G18210.1	AT2G18210	unknown protein; BEST Arabidopsis thaliana protein match is: unknown protein (TAIR:AT4G36500.1); Has 50 Blast hits to 50 proteins in 7 species: Archae - 0; Bacteria - 0; Metazoa - 0; Fungi - 0; Plants - 50; Viruses - 0; Other Eukaryotes - 0 (source: NCBI BLink).	6	9	7	41	43	30	0.00935747	2.09774	3.90751e-05	16.9158	4.2804	2.02884
Phvul.005G156900		AT1G55020.1	ATLOX1|LOX1	lipoxygenase 1	552	376	750	2624	966	1834	0.0110122	1.42353	4.89328e-05	16.489	2.68241	1.95812
Phvul.003G228000		AT4G17030.1	AT-EXPR|EXPR|ATHEXP BETA 3.1|ATEXPR1|ATEXLB1|	expansin-like B1	62	33	36	151	112	166	0.011252	1.43564	5.18053e-05	16.3809	2.70503	1.94877
Phvul.008G287200		AT1G59960.1	AT1G59960	NAD(P)-linked oxidoreductase superfamily protein	120	59	230	607	544	392	0.0114131	1.64879	5.3158e-05	16.332	3.13571	1.9426
Phvul.008G041200		AT5G15230.1	GASA4	GAST1 protein homolog 4	51	33	36	166	103	105	0.0122022	1.35776	5.81399e-05	16.1623	2.56286	1.91356
Phvul.010G045200		0	#N/A	#N/A	0	0	0	11	13	12	0.0134271	5.75657	6.4695e-05	15.96	54.0631	1.87202
Phvul.004G037700		AT3G02150.2	TFPD|PTF1|TCP13	plastid transcription factor 1	109	153	144	233	422	406	0.0167128	1.12384	8.5e-05	15.4437	2.17926	1.77695
Phvul.001G243800		AT3G55950.1	CCR3|ATCRR3	CRINKLY4 related 3	16	18	22	68	65	50	0.0178339	1.43497	9.26114e-05	15.2817	2.70377	1.74875
Phvul.011G063800	*PvEXPA25	AT2G39700.1	ATEXPA4|ATEXP4|EXPA4|ATHEXP ALPHA 1.6	expansin A4	0	0	0	9	10	18	0.0185265	5.80823	0.000101167	15.1148	56.034	1.73221
Phvul.006G064300		AT2G29680.2	ATCDC6|CDC6	cell division control 6	0	0	0	25	7	10	0.019103	5.96614	0.000109429	14.9666	62.5153	1.7189
Phvul.002G033101		AT4G39230.1	AT4G39230	NmrA-like negative transcriptional regulator family protein	16	18	22	68	78	46	0.0203311	1.50236	0.000117553	14.8315	2.83305	1.69184
Phvul.002G034601		0	#N/A	#N/A	0	0	0	13	10	10	0.0235043	5.62719	0.000145966	14.4235	49.4258	1.62885
Phvul.001G145700		AT5G42500.1	AT5G42500	Disease resistance-responsive (dirigent-like protein) family protein	13	5	14	45	96	38	0.0267956	2.20604	0.000172143	14.1131	4.61408	1.57194
Phvul.004G174500		AT5G56580.1	MKK6|ATMKK6|ANQ1	MAP kinase kinase 6	0	0	0	19	10	7	0.0272622	5.74215	0.0001766	14.065	53.5255	1.56444
Phvul.004G098600		AT5G09800.1	AT5G09800	ARM repeat superfamily protein	43	41	44	112	89	114	0.0295826	1.02905	0.000194799	13.8806	2.04069	1.52896
Phvul.004G141400		AT1G61260.1	AT1G61260	Protein of unknown function (DUF761)	42	55	53	151	95	150	0.0299313	1.13354	0.0002003	13.8283	2.19396	1.52387
Phvul.009G231000		AT4G33050.3	EDA39	calmodulin-binding family protein	86	64	65	214	196	128	0.0311315	1.03952	0.000214999	13.6952	2.05554	1.5068
Phvul.007G030700		AT1G25390.1	AT1G25390	Protein kinase superfamily protein	0	0	0	5	18	14	0.0317238	5.80288	0.000225883	13.6025	55.8265	1.49862
Phvul.009G025600		AT2G21120.1	AT2G21120	Protein of unknown function (DUF803)	0	0	0	10	10	10	0.038932	5.49299	0.000287628	13.1493	45.0356	1.40969
Phvul.011G096300		AT2G27310.1	AT2G27310	F-box family protein	9	15	10	51	62	30	0.0437886	1.79248	0.000330542	12.8889	3.46411	1.35864
Phvul.008G098200		0	#N/A	#N/A	0	7	10	50	66	27	0.0491206	2.80847	0.000386569	12.596	7.0054	1.30874
* Basis of naming of Pv gene name
Expansin Gene Family Database: http://www.expansingenefamily.com

## Sheet: Table S2
Table S2. Genes downregulated by 10 μM GPM1 compared to the mock treatment (padj < 0.05, |log₂FC| > 1).
Phaseolus vulgaris gene ID	At gene ID	Gene name	Gene description	Mock_1	Mock_2	Mock_3	GPM1	GPM1	GPM1	padj	log2FoldChange	pvalue	stat	foldChange	log10padj
Phvul.007G062000	AT3G22840.1	ELIP1|ELIP	Chlorophyll A-B binding family protein	1162	1258	1106	609	554	513	3.3669e-24	-1.34829	3.60502e-28	121.116	0.392758	23.4728
Phvul.001G026100	AT5G67360.1	ARA12	Subtilase family protein	2960	3043	3574	1845	2173	1549	1.32737e-10	-1.05579	4.26372e-14	57.0431	0.481033	9.87701
Phvul.011G056564	0	#N/A	#N/A	207	235	258	124	122	139	1.55234e-06	-1.13	1.13126e-09	37.0844	0.456917	5.80901
Phvul.003G256666	ATCG00170.1	RPOC2	DNA-directed RNA polymerase family protein	568	789	586	395	404	349	3.33188e-06	-1.03318	3.03239e-09	35.1629	0.488631	5.47731
Phvul.011G056580	ATCG00380.1	RPS4	chloroplast ribosomal protein S4	98	131	112	33	42	51	1.1413e-05	-1.70211	1.09981e-08	32.6563	0.307336	4.9426
Phvul.008G098500	AT5G05600.1	AT5G05600	2-oxoglutarate (2OG) and Fe(II)-dependent oxygenase superfamily protein	1173	858	821	629	464	409	4.12014e-05	-1.2095	4.27161e-08	30.022	0.432418	4.38509
Phvul.002G090301	ATCG00670.1	PCLPP|CLPP1	plastid-encoded CLP P	182	295	266	133	133	143	0.000499797	-1.12725	7.75958e-07	24.4166	0.457786	3.30121
Phvul.002G062500	AT5G47510.1	AT5G47510	Sec14p-like phosphatidylinositol transfer family protein	17	13	11	0	0	0	0.000765161	-6.494	1.37684e-06	23.3128	0.0110946	3.11625
Phvul.002G223500	0	#N/A	#N/A	54	78	51	22	23	28	0.00612165	-1.59591	2.05229e-05	18.1401	0.330813	2.21313
Phvul.002G060900	0	#N/A	#N/A	65	75	63	21	32	36	0.00844562	-1.45713	3.4363e-05	17.1598	0.364218	2.07337
Phvul.002G090500	ATCG00660.1	RPL20	ribosomal protein L20	86	137	130	70	72	51	0.0115545	-1.14267	5.44351e-05	16.287	0.452921	1.93725
Phvul.004G094500	0	#N/A	#N/A	112	104	170	63	61	81	0.0136411	-1.17428	6.64564e-05	15.9092	0.443104	1.86515
Phvul.003G237400	AT2G23110.2	AT2G23110	Late embryogenesis abundant protein, group 6	89	99	90	64	61	43	0.0265152	-1.00359	0.000168923	14.1486	0.498759	1.5765
Phvul.007G205901	AT3G05890.1	RCI2B	Low temperature and salt responsive protein family	375	483	238	189	232	233	0.0469987	-1.02035	0.000364639	12.7052	0.492996	1.32791
Phvul.008G239500	AT3G03270.2	AT3G03270	Adenine nucleotide alpha hydrolases-like superfamily protein	563	289	791	334	88	210	0.0494333	-1.6477	0.000394323	12.5589	0.319149	1.30598

## Sheet: Table S3
Table S3. Genes upregulated by 0.5 μM 2,4-D compared to the mock treatment (padj < 0.05, |log₂FC| > 1).
Phaseolus vulgaris gene ID	At gene ID	Gene name	Gene description	Mock_1	Mock_2	Mock_3	2,4-D_1	2,4-D_2	2,4-D_3	padj	log2FoldChange	pvalue	stat	foldChange	log10padj
Phvul.002G297600	AT1G64390.1	AtGH9C2|GH9C2	glycosyl hydrolase 9C2	22	40	42	4421	5159	4695	6.21316e-177	6.94571	3.17598e-181	824.056	123.273	176.207
Phvul.001G010100	AT1G75500.2	WAT1	Walls Are Thin 1	5	4	6	5001	5447	3570	5.45767e-142	9.71771	5.57959e-146	661.967	842.021	141.263
Phvul.009G114100	AT1G50010.1	TUA2	tubulin alpha-2 chain	396	418	398	2576	2414	2720	4.57223e-135	2.50146	7.01154e-139	629.324	5.66258	134.34
Phvul.011G063800	AT2G39700.1	ATEXPA4|ATEXP4|EXPA4|ATHEXP ALPHA 1.6	expansin A4	0	0	0	1116	800	799	1.42343e-118	12.0967	2.91046e-122	552.924	4379.96	117.847
Phvul.003G207400	AT1G67750.1	AT1G67750	Pectate lyase family protein	13	19	9	3221	3178	2230	1.80811e-110	7.56198	4.62124e-114	515.228	188.966	109.743
Phvul.009G157900	AT1G72160.1	AT1G72160	Sec14p-like phosphatidylinositol transfer family protein	107	125	116	1068	958	1197	1.32119e-98	3.04098	4.05212e-102	460.341	8.23047	97.879
Phvul.005G100800	AT1G03820.1	AT1G03820	unknown protein; FUNCTIONS IN: molecular_function unknown; INVOLVED IN: biological_process unknown; LOCATED IN: endomembrane system; EXPRESSED IN: 21 plant structures; EXPRESSED DURING: 13 growth stages; Has 1345 Blast hits to 1122 proteins in 102 species: Archae - 2; Bacteria - 28; Metazoa - 28; Fungi - 30; Plants - 109; Viruses - 0; Other Eukaryotes - 1148 (source: NCBI BLink).	25	15	32	1044	1072	974	3.38846e-94	5.26394	1.21245e-97	439.774	38.4242	93.47
Phvul.002G229200	AT2G34700.1	AT2G34700	Pollen Ole e 1 allergen and extensin family protein	28	25	23	1102	1071	888	3.50831e-94	5.17162	1.43467e-97	439.438	36.0424	93.4549
Phvul.010G123066	AT3G14310.1	PME3|ATPME3	pectin methylesterase 3	52	38	36	1205	914	996	1.49276e-86	4.45573	6.86746e-90	404.153	21.9437	85.826
Phvul.008G051600	AT5G16250.1	AT5G16250	unknown protein; BEST Arabidopsis thaliana protein match is: unknown protein (TAIR:AT3G02640.1); Has 1807 Blast hits to 1807 proteins in 277 species: Archae - 0; Bacteria - 0; Metazoa - 736; Fungi - 347; Plants - 385; Viruses - 0; Other Eukaryotes - 339 (source: NCBI BLink).	11	9	9	498	463	647	5.79797e-86	5.61889	2.96374e-89	401.236	49.1423	85.2367
Phvul.011G089900	AT5G22740.1	ATCSLA2|CSLA2|CSLA02|ATCSLA02	cellulose synthase-like A02	72	92	95	4207	4201	2852	9.03365e-86	5.29153	5.07949e-89	400.161	39.1661	85.0441
Phvul.005G024100	AT3G08030.1	AT3G08030	Protein of unknown function, DUF642	41	27	36	1837	1673	1281	1.25975e-81	5.36613	7.72736e-85	380.95	41.2446	80.8997
Phvul.006G124500	AT1G30690.1	AT1G30690	Sec14p-like phosphatidylinositol transfer family protein	15	5	13	535	571	579	5.79256e-81	5.50983	3.84927e-84	377.747	45.5642	80.2371
Phvul.002G232100	AT2G33850.1	AT2G33850	unknown protein; FUNCTIONS IN: molecular_function unknown; INVOLVED IN: biological_process unknown; LOCATED IN: endomembrane system; EXPRESSED IN: 17 plant structures; EXPRESSED DURING: 9 growth stages; BEST Arabidopsis thaliana protein match is: unknown protein (TAIR:AT1G28400.1); Has 3053 Blast hits to 2119 proteins in 133 species: Archae - 6; Bacteria - 52; Metazoa - 135; Fungi - 96; Plants - …	26	16	13	1488	2049	1552	8.63886e-81	6.37553	6.18229e-84	376.802	83.0282	80.0635
Phvul.007G236800	AT4G13710.1	AT4G13710	Pectin lyase-like superfamily protein	14	18	14	641	635	548	1.9812e-80	5.1495	1.51909e-83	375.009	35.4938	79.7031
Phvul.010G063300	AT3G51670.1	AT3G51670	SEC14 cytosolic factor family protein / phosphoglyceride transfer family protein	16	10	14	999	937	725	2.82321e-80	5.89713	2.30902e-83	374.174	59.5954	79.5493
Phvul.007G038400	AT4G34160.1	CYCD3|CYCD3;1	CYCLIN D3;1	11	11	5	575	680	600	1.54941e-79	5.94212	1.34642e-82	370.657	61.483	78.8098
Phvul.007G056100	AT5G19530.1	ACL5	S-adenosyl-L-methionine-dependent methyltransferases superfamily protein	0	0	0	407	460	376	4.98854e-79	10.9803	4.58998e-82	368.211	2020.22	78.302
Phvul.004G059200	AT1G67750.1	AT1G67750	Pectate lyase family protein	0	0	0	1772	2283	1091	6.30111e-74	13.0464	6.11977e-77	344.675	8459.77	73.2006
Phvul.001G179300	AT2G36910.1	ABCB1|PGP1|ATPGP1	ATP binding cassette subfamily B1	133	112	160	1228	1079	1352	3.86889e-73	3.00561	3.95531e-76	340.954	8.03117	72.4124
Phvul.004G150600	AT1G73590.1	PIN1|ATPIN1	Auxin efflux carrier family protein	12	12	15	564	781	759	1.9999e-72	5.59526	2.1468e-75	337.581	48.3439	71.699
Phvul.010G006400	AT5G23860.2	TUB8	tubulin beta 8	506	468	524	2465	2619	2960	6.08111e-69	2.25821	6.83865e-72	321.496	4.78396	68.216
Phvul.001G134600	AT2G41820.1	AT2G41820	Leucine-rich repeat protein kinase family protein	9	7	9	457	523	428	2.80481e-67	5.65882	3.29758e-70	313.769	50.5215	66.5521
Phvul.007G224300	AT2G36570.1	AT2G36570	Leucine-rich repeat protein kinase family protein	0	3	0	387	493	378	7.91158e-64	8.55911	9.70597e-67	297.846	377.181	63.1017
Phvul.L006043	AT2G39700.1	ATEXPA4|ATEXP4|EXPA4|ATHEXP ALPHA 1.6	expansin A4	10	11	9	1111	1033	657	9.21955e-63	6.39117	1.22531e-65	292.792	83.9334	62.0353
Phvul.011G117500	AT4G28250.1	EXPB3|ATEXPB3|ATHEXP BETA 1.6	expansin B3	0	0	0	625	674	404	1.57683e-62	11.442	2.17627e-65	291.647	2782.25	61.8022
Phvul.008G144100	AT1G65680.1	EXPB2|ATEXPB2|ATHEXP BETA 1.4	expansin B2	0	0	0	330	297	248	3.2127e-61	10.4701	4.59825e-64	285.567	1418.48	60.4931
Phvul.009G226900	AT2G05920.1	AT2G05920	Subtilase family protein	34	20	20	1529	1485	1013	5.30362e-61	5.60693	7.86203e-64	284.498	48.7364	60.2754
Phvul.002G329400	AT1G18250.2	ATLP-1	Pathogenesis-related thaumatin superfamily protein	18	12	9	356	356	409	2.51921e-60	4.67487	3.86323e-63	281.325	25.5432	59.5987
Phvul.004G154300	AT1G18370.1	ATNACK1|HIK|NACK1	ATP binding microtubule motor family protein	8	5	8	290	258	337	4.10442e-60	5.22524	6.50396e-63	280.286	37.407	59.3867
Phvul.008G213400	AT2G05790.1	AT2G05790	O-Glycosyl hydrolases family 17 protein	7	7	12	445	355	342	6.25029e-59	5.29333	1.02239e-61	274.796	39.215	58.2041
Phvul.008G050300	AT3G25500.1	AFH1|AHF1|FH1|ATFH1	formin homology 1	32	37	48	624	780	708	4.86194e-58	4.01854	8.20139e-61	270.647	16.2069	57.3132
Phvul.006G068600	AT5G05580.1	FAD8	fatty acid desaturase 8	0	0	0	1942	1261	720	2.48586e-57	12.6374	4.32037e-60	267.336	6371.49	56.6045
Phvul.007G047300	AT1G04820.1	TUA4|TOR2	tubulin alpha-4 chain	371	423	401	2120	2473	2412	2.62652e-56	2.39087	4.69908e-59	262.581	5.24474	55.5806
Phvul.003G293500	AT3G19050.1	POK2	phragmoplast orienting kinesin 2	20	9	13	465	484	687	7.74306e-56	5.10712	1.42489e-58	260.37	34.4665	55.1111
Phvul.003G231400	AT5G65700.2	BAM1	Leucine-rich receptor-like protein kinase family protein	59	56	78	601	521	580	1.62867e-55	2.9743	3.08034e-58	258.834	7.85874	54.7882
Phvul.008G122400	AT3G24660.1	TMKL1	transmembrane kinase-like 1	18	20	17	446	566	468	6.4271e-55	4.59408	1.24843e-57	256.046	24.1522	54.192
Phvul.001G056400	AT3G13560.1	AT3G13560	O-Glycosyl hydrolases family 17 protein	8	3	14	375	327	344	4.62582e-54	5.22234	9.22185e-57	252.062	37.3321	53.3348
Phvul.011G117600	AT4G38210.1	ATEXP20|EXP20|ATEXPA20|EXPA20|ATHEXP ALPHA 1.	expansin A20	0	0	4	452	481	323	2.79271e-53	8.14558	5.71018e-56	248.43	283.181	52.554
Phvul.003G231350	AT5G65700.1	BAM1	Leucine-rich receptor-like protein kinase family protein	68	57	86	649	562	625	7.58332e-52	2.95473	1.58931e-54	241.805	7.75286	51.1201
Phvul.005G126400	AT5G22580.1	AT5G22580	Stress responsive A/B Barrel Domain	0	0	0	272	434	331	1.26281e-51	10.7256	2.71115e-54	240.741	1693.23	50.8987
Phvul.011G034200	AT4G38660.1	AT4G38660	Pathogenesis-related thaumatin superfamily protein	10	6	10	316	303	275	1.48918e-51	4.94165	3.27325e-54	240.366	30.7316	50.8271
Phvul.002G132600	0	#N/A	#N/A	9	5	7	395	455	333	7.79146e-51	5.66112	1.83207e-53	236.935	50.6019	50.1084
Phvul.009G142800	AT2G40610.1	ATHEXP ALPHA 1.11|EXP8|ATEXPA8|ATEXP8|EXPA8	expansin A8	39	38	50	1602	979	911	2.74738e-50	4.61505	6.60056e-53	234.383	24.5057	49.5611
Phvul.009G017300	AT1G75780.1	TUB1	tubulin beta-1 chain	349	362	553	3441	3312	3614	1.74344e-49	2.87517	4.27773e-52	230.661	7.33688	48.7586
Phvul.008G041200	AT5G15230.1	GASA4	GAST1 protein homolog 4	51	33	36	499	452	488	2.0402e-49	3.41396	5.11016e-52	230.307	10.6587	48.6903
Phvul.005G021800	AT3G08490.1	AT3G08490	BEST Arabidopsis thaliana protein match is: Late embryogenesis abundant protein, group 2 (TAIR:AT3G24600.1); Has 161 Blast hits to 158 proteins in 15 species: Archae - 0; Bacteria - 0; Metazoa - 0; Fungi - 0; Plants - 161; Viruses - 0; Other Eukaryotes - 0 (source: NCBI BLink).	0	0	0	186	255	273	8.5216e-49	10.1747	2.17799e-51	227.42	1155.84	48.0695
Phvul.001G013100	AT1G19600.1	AT1G19600	pfkB-like carbohydrate kinase family protein	68	64	54	1055	857	724	1.31843e-48	3.6605	3.5622e-51	226.44	12.645	47.8799
Phvul.011G031700	AT3G19820.1	DWF1|DIM|DIM1|CBB1|EVE1	cell elongation protein / DWARF1 / DIMINUTO (DIM)	19	7	6	741	744	559	1.31843e-48	5.8338	3.57188e-51	226.435	57.0359	47.8799
Phvul.007G189400	AT4G28640.2	IAA11	indole-3-acetic acid inducible 11	0	0	0	597	476	289	2.84557e-48	11.1139	7.85466e-51	224.866	2216.23	47.5458
Phvul.010G153700	AT3G15680.1	AT3G15680	Ran BP2/NZF zinc finger-like superfamily protein	0	0	4	411	439	283	3.29217e-47	7.99829	9.25572e-50	219.954	255.696	46.4825
Phvul.008G228400	AT5G05940.1	ROPGEF5|ATROPGEF5	ROP guanine nucleotide exchange factor 5	4	0	0	191	192	216	4.01962e-47	7.05693	1.15064e-49	219.521	133.152	46.3958
Phvul.003G132900	AT5G20540.1	BRXL4|ATBRXL4|BRX-LIKE4	BREVIS RADIX-like 4	25	25	21	576	556	416	5.38616e-47	4.28844	1.56934e-49	218.903	19.5412	46.2687
Phvul.002G140500	AT5G46700.1	TET1|TRN2	Tetraspanin family protein	12	7	13	292	272	259	4.10874e-46	4.52141	1.21815e-48	214.823	22.9657	45.3863
Phvul.003G268000	AT4G35730.1	AT4G35730	Regulator of Vps4 activity in the MVB pathway protein	0	0	0	188	171	277	4.36242e-46	9.9924	1.32004e-48	214.663	1018.62	45.3603
Phvul.005G024200	AT3G23890.2	ATTOPII|TOPII	topoisomerase II	33	16	32	450	440	559	4.36242e-46	3.98939	1.33796e-48	214.636	15.8828	45.3603
Phvul.001G121100	AT1G73590.1	PIN1|ATPIN1	Auxin efflux carrier family protein	28	12	18	1191	986	692	6.37473e-46	5.46597	1.98772e-48	213.848	44.1997	45.1955
Phvul.008G203300	AT2G26760.1	CYCB1;4	Cyclin B1;4	0	0	0	182	162	259	1.36417e-45	9.91583	4.32339e-48	212.301	965.97	44.8651
Phvul.003G248500	AT3G50410.1	OBP1	OBF binding protein 1	9	11	11	371	393	291	1.55026e-45	4.93449	4.99241e-48	212.015	30.5794	44.8096
Phvul.007G007200	AT3G55060.1	AT3G55060	unknown protein; BEST Arabidopsis thaliana protein match is: unknown protein (TAIR:AT2G39300.2); Has 61765 Blast hits to 33720 proteins in 2065 species: Archae - 846; Bacteria - 6964; Metazoa - 31967; Fungi - 5247; Plants - 3104; Viruses - 205; Other Eukaryotes - 13432 (source: NCBI BLink).	55	34	47	649	465	578	2.13195e-45	3.46216	6.97464e-48	211.349	11.0208	44.6712
Phvul.005G117200	AT3G44050.1	AT3G44050	P-loop containing nucleoside triphosphate hydrolases superfamily protein	19	10	18	287	300	335	2.97093e-45	4.12694	9.99652e-48	210.633	17.4716	44.5271
Phvul.005G137700	AT2G28510.1	AT2G28510	Dof-type zinc finger DNA-binding family protein	39	60	49	1893	1933	1084	2.97093e-45	4.90582	1.00231e-47	210.627	29.9778	44.5271
Phvul.003G119500	AT3G17350.1	AT3G17350	unknown protein; FUNCTIONS IN: molecular_function unknown; INVOLVED IN: biological_process unknown; LOCATED IN: endomembrane system; EXPRESSED IN: 19 plant structures; EXPRESSED DURING: 13 growth stages; BEST Arabidopsis thaliana protein match is: unknown protein (TAIR:AT5G50290.1); Has 203 Blast hits to 203 proteins in 13 species: Archae - 0; Bacteria - 0; Metazoa - 0; Fungi - 0; Plants - 203; V…	3	4	0	189	196	207	6.65025e-45	6.23568	2.2776e-47	208.993	75.3577	44.1772
Phvul.001G031200	AT4G37750.1	ANT|CKC1|DRG|CKC	Integrase-type DNA-binding superfamily protein	11	10	25	845	700	533	2.31186e-44	5.34399	8.0359e-47	206.484	40.6165	43.636
Phvul.004G077900	AT1G08560.1	SYP111|ATSYP111|KN	syntaxin of plants 111	6	4	3	200	200	270	1.13421e-43	5.51401	4.05841e-46	203.26	45.6965	42.9453
Phvul.001G156500	AT5G43700.1	IAA4|ATAUX2-11	AUX/IAA transcriptional regulator family protein	0	0	0	385	272	205	3.42835e-43	10.4474	1.26178e-45	201.003	1396.29	42.4649
Phvul.003G000900	AT3G20015.1	AT3G20015	Eukaryotic aspartyl protease family protein	4	0	3	362	291	230	4.01783e-43	6.81714	1.49927e-45	200.66	112.762	42.396
Phvul.008G046900	AT2G44830.1	AT2G44830	Protein kinase superfamily protein	31	36	35	417	417	359	4.50657e-43	3.38862	1.70468e-45	200.404	10.4731	42.3462
Phvul.002G290400	AT4G00430.1	PIP1E|TMP-C|PIP1;4	plasma membrane intrinsic protein 1;4	147	215	194	1071	948	1227	1.15431e-42	2.37636	4.42536e-45	198.506	5.19226	41.9377
Phvul.007G071100	AT5G52390.1	AT5G52390	PAR1 protein	84	47	62	1073	1052	857	2.42159e-42	3.78665	9.40759e-45	197.005	13.8005	41.6159
Phvul.008G135600	AT1G05810.1	RABA5E|ARA|ATRAB11D|ARA-1|ATRABA5E	RAB GTPase homolog A5E	65	52	61	771	779	589	5.31225e-42	3.42953	2.0909e-44	195.415	10.7743	41.2747
Phvul.010G124400	AT3G14240.1	AT3G14240	Subtilase family protein	18	9	26	386	446	452	5.44865e-42	4.4382	2.17244e-44	195.339	21.6786	41.2637
Phvul.009G231200	AT1G72880.2	AT1G72880	Survival protein SurE-like phosphatase/nucleotidase	0	0	0	140	165	202	2.5527e-41	9.67536	1.03084e-43	192.241	817.663	40.593
Phvul.003G286200	AT2G22670.4	IAA8	indoleacetic acid-induced protein 8	154	167	155	2239	2159	1419	3.26598e-41	3.45772	1.33557e-43	191.726	10.9869	40.486
Phvul.004G177600	AT5G20730.2	NPH4|MSG1|IAA21|IAA23|ARF7|IAA25|TIR5|BIP	Transcriptional factor B3 family protein / auxin-responsive factor AUX/IAA-related	155	178	199	1568	1433	1144	7.93061e-41	2.80556	3.28364e-43	189.936	6.99129	40.1007
Phvul.009G106700	AT4G32730.2	ATMYB3R-1|MYB3R-1|PC-MYB1|MYB3R1|ATMYB3R1	Homeodomain-like protein	10	0	8	294	290	378	1.08123e-40	5.56674	4.53206e-43	189.295	47.3976	39.9661
Phvul.011G023800	AT3G20060.1	UBC19	ubiquitin-conjugating enzyme19	16	10	14	330	272	473	2.12599e-40	4.5663	9.01995e-43	187.925	23.6915	39.6724
Phvul.004G174500	AT5G56580.1	MKK6|ATMKK6|ANQ1	MAP kinase kinase 6	0	0	0	135	129	168	2.72012e-40	9.44106	1.16797e-42	187.411	695.093	39.5654
Phvul.002G277600	AT1G21980.1	ATPIPK1|PIP5K1|ATPIP5K1	phosphatidylinositol-4-phosphate 5-kinase 1	20	16	17	467	426	317	2.97097e-40	4.354	1.29087e-42	187.212	20.4496	39.5271
Phvul.002G278300	AT4G09160.1	AT4G09160	SEC14 cytosolic factor family protein / phosphoglyceride transfer family protein	596	493	613	3616	3690	3013	2.98549e-40	2.44176	1.31244e-42	187.179	5.43303	39.525
Phvul.006G061800	AT5G56120.1	AT5G56120	unknown protein; BEST Arabidopsis thaliana protein match is: unknown protein (TAIR:AT3G12870.1); Has 77 Blast hits to 75 proteins in 12 species: Archae - 0; Bacteria - 0; Metazoa - 0; Fungi - 0; Plants - 77; Viruses - 0; Other Eukaryotes - 0 (source: NCBI BLink).	4	7	6	229	168	264	1.0018e-39	5.10411	4.4552e-42	184.748	34.3946	38.9992
Phvul.009G089800	AT2G34190.1	AT2G34190	Xanthine/uracil permease family protein	0	0	0	173	210	153	8.28019e-39	9.77055	3.76699e-41	180.501	873.43	38.082
Phvul.003G217800	AT4G12420.2	SKU5	Cupredoxin superfamily protein	156	175	123	1113	1120	1007	9.73555e-39	2.67195	4.47886e-41	180.157	6.37292	38.0116
Phvul.009G110500	AT4G32880.1	ATHB-8|ATHB8|HB-8	homeobox gene 8	199	222	185	1193	1582	1481	4.26217e-38	2.65258	1.98261e-40	177.198	6.28791	37.3704
Phvul.011G034000	AT2G21050.1	LAX2	like AUXIN RESISTANT 2	0	0	0	171	186	139	6.22943e-38	9.65637	2.92955e-40	176.421	806.971	37.2056
Phvul.006G102100	AT3G04730.1	IAA16	indoleacetic acid-induced protein 16	652	731	825	2450	2431	2500	9.29044e-38	1.57911	4.41656e-40	175.605	2.98786	37.032
Phvul.008G255300	AT1G51630.1	AT1G51630	O-fucosyltransferase family protein	88	56	82	822	688	646	3.69642e-37	3.08806	1.77613e-39	172.837	8.50351	36.4322
Phvul.010G008500	AT3G09070.1	AT3G09070	Protein of unknown function (DUF740)	12	19	23	378	480	352	5.38458e-37	4.33785	2.61481e-39	172.068	20.2219	36.2688
Phvul.003G185300	AT1G18650.1	PDCB3	plasmodesmata callose-binding protein 3	284	227	297	1148	1099	1302	5.56596e-37	1.9659	2.73134e-39	171.982	3.90656	36.2545
Phvul.006G164100	AT1G29980.1	AT1G29980	Protein of unknown function, DUF642	259	324	431	2150	1980	2051	6.48621e-37	2.44843	3.21608e-39	171.657	5.45824	36.188
Phvul.007G025700	AT5G16080.1	AtCXE17|CXE17	carboxyesterase 17	2	4	6	765	645	324	7.5284e-37	7.02879	3.77132e-39	171.34	130.58	36.1233
Phvul.003G247700	AT5G66920.1	sks17	SKU5 similar 17	0	0	0	166	127	127	1.43736e-36	9.40489	7.27385e-39	170.034	677.88	35.8424
Phvul.001G041400	AT2G25060.1	ENODL14|AtENODL14	early nodulin-like protein 14	19	21	16	281	206	273	1.91492e-36	3.58789	9.78848e-39	169.443	12.0244	35.7178
Phvul.006G182700	AT1G28400.1	AT1G28400	unknown protein; FUNCTIONS IN: molecular_function unknown; INVOLVED IN: biological_process unknown; LOCATED IN: endomembrane system; EXPRESSED IN: 22 plant structures; EXPRESSED DURING: 13 growth stages; BEST Arabidopsis thaliana protein match is: unknown protein (TAIR:AT2G33850.1); Has 45374 Blast hits to 18870 proteins in 668 species: Archae - 72; Bacteria - 1460; Metazoa - 1191; Fungi - 1038; …	9	13	23	446	599	415	2.11995e-36	4.87666	1.09449e-38	169.221	29.3778	35.6737
Phvul.001G041600	AT5G25100.1	AT5G25100	Endomembrane protein 70 protein family	55	40	55	404	411	396	4.10243e-36	2.84984	2.13898e-38	167.889	7.2092	35.387
Phvul.006G057400	AT5G55730.1	FLA1	FASCICLIN-like arabinogalactan 1	2	2	3	197	271	192	4.78231e-36	6.40951	2.5179e-38	167.565	85.0069	35.3204
Phvul.001G119700	AT5G06150.1	CYCB1;2|CYC1BAT	Cyclin family protein	9	0	7	286	270	428	1.46909e-35	5.76275	7.885e-38	165.295	54.2953	34.833
Phvul.009G146000	AT2G22670.4	IAA8	indoleacetic acid-induced protein 8	803	968	794	5248	4655	3925	2.76975e-35	2.26971	1.50076e-37	164.016	4.82228	34.5576
Phvul.008G181800	AT5G60930.1	AT5G60930	P-loop containing nucleoside triphosphate hydrolases superfamily protein	21	12	15	260	298	405	2.39302e-34	4.15223	1.33333e-36	159.674	17.7806	33.6211
Phvul.007G176700	AT5G43700.1	IAA4|ATAUX2-11	AUX/IAA transcriptional regulator family protein	5	7	9	861	579	336	5.21647e-34	6.2479	2.93315e-36	158.107	75.9983	33.2826
Phvul.002G100501	AT1G31320.1	LBD4	LOB domain-containing protein 4	36	23	25	380	322	307	1.0091e-33	3.41854	5.72559e-36	156.777	10.6926	32.9961
Phvul.001G022700	AT1G45207.2	AT1G45207	Remorin family protein	0	0	0	111	134	126	4.44589e-33	9.2325	2.59077e-35	153.777	601.531	32.352
Phvul.003G131000	AT3G42725.1	AT3G42725	Putative membrane lipoprotein	4	4	6	152	134	183	5.47295e-33	4.89413	3.21724e-35	153.347	29.7358	32.2618
Phvul.001G267100	AT4G13850.1	ATGRP2|GR-RBP2|GRP2	glycine-rich RNA-binding protein 2	132	106	148	733	585	672	1.07397e-32	2.19692	6.36815e-35	151.99	4.585	31.969
Phvul.007G280300	AT1G04240.1	SHY2|IAA3	AUX/IAA transcriptional regulator family protein	23	11	16	455	291	318	1.16897e-32	4.23692	6.99126e-35	151.804	18.8556	31.9322
Phvul.002G318800	AT1G70710.1	GH9B1|CEL1|ATGH9B1	glycosyl hydrolase 9B1	0	0	0	148	128	108	2.77848e-32	9.28099	1.67592e-34	150.067	622.095	31.5562
Phvul.011G071900	AT2G28510.1	AT2G28510	Dof-type zinc finger DNA-binding family protein	31	37	45	456	593	421	2.89225e-32	3.55357	1.75933e-34	149.971	11.7417	31.5388
Phvul.008G235301	AT1G74670.1	AT1G74670	Gibberellin-regulated family protein	0	4	2	315	240	171	4.65717e-32	6.7623	2.88053e-34	148.991	108.556	31.3319
Phvul.001G180800	AT3G53190.1	AT3G53190	Pectin lyase-like superfamily protein	14	10	9	433	474	269	5.81801e-32	5.00404	3.62827e-34	148.533	32.0896	31.2352
Phvul.006G145300	AT1G12000.1	AT1G12000	Phosphofructokinase family protein	76	62	77	499	617	523	8.85449e-32	2.77319	5.61241e-34	147.666	6.83618	31.0528
Phvul.007G151200	AT3G53190.1	AT3G53190	Pectin lyase-like superfamily protein	0	0	0	133	135	107	9.52854e-32	9.25036	6.08837e-34	147.504	609.028	31.021
Phvul.003G232600	AT4G37750.1	ANT|CKC1|DRG|CKC	Integrase-type DNA-binding superfamily protein	125	117	139	1129	1293	861	1.4097e-31	2.95697	9.07952e-34	146.71	7.76489	30.8509
Phvul.001G232800	AT5G13840.2	FZR3	FIZZY-related 3	0	0	0	125	90	121	1.98942e-31	9.07549	1.2915e-33	146.01	539.505	30.7013
Phvul.001G211000	AT1G02730.1	ATCSLD5|CSLD5|SOS6	cellulose synthase-like D5	20	9	15	273	299	454	2.07209e-31	4.3652	1.35576e-33	145.914	20.609	30.6836
Phvul.006G153400	AT5G19090.3	AT5G19090	Heavy metal transport/detoxification superfamily protein	365	347	370	1384	1160	1174	1.23402e-30	1.61436	8.26341e-33	142.323	3.06176	29.9087
Phvul.008G274700	AT3G20150.1	AT3G20150	Kinesin motor family protein	19	8	18	258	254	376	1.23402e-30	4.1264	8.23045e-33	142.331	17.4651	29.9087
Phvul.002G129100	AT1G31850.1	AT1G31850	S-adenosyl-L-methionine-dependent methyltransferases superfamily protein	197	215	197	795	732	723	2.7607e-30	1.72063	1.87687e-32	140.694	3.2958	29.559
Phvul.008G075000	AT3G60900.1	FLA10	FASCICLIN-like arabinogalactan-protein 10	85	54	76	649	483	529	3.28878e-30	2.77817	2.25271e-32	140.332	6.85983	29.483
Phvul.001G163600	AT5G44040.1	AT5G44040	unknown protein; BEST Arabidopsis thaliana protein match is: unknown protein (TAIR:AT1G04030.1); Has 1807 Blast hits to 1807 proteins in 277 species: Archae - 0; Bacteria - 0; Metazoa - 736; Fungi - 347; Plants - 385; Viruses - 0; Other Eukaryotes - 339 (source: NCBI BLink).	10	7	5	187	160	159	5.17439e-30	4.35544	3.59479e-32	139.403	20.47	29.2861
Phvul.002G043700	AT4G14770.1	TCX2|ATTCX2	TESMIN/TSO1-like CXC 2	26	34	36	254	255	258	5.17439e-30	2.83579	3.59718e-32	139.402	7.13933	29.2861
Phvul.002G136400	AT1G32190.1	AT1G32190	alpha/beta-Hydrolases superfamily protein	86	116	107	572	744	712	6.94339e-30	2.55695	4.89796e-32	138.789	5.88464	29.1584
Phvul.001G264500	AT3G23670.1	KINESIN-12B|PAKRP1L	phragmoplast-associated kinesin-related protein, putative	16	10	23	245	225	330	8.32411e-30	3.85621	5.91449e-32	138.415	14.4822	29.0797
Phvul.009G153900	AT5G63860.1	UVR8	Regulator of chromosome condensation (RCC1) family protein	354	331	328	1068	1148	1258	1.8465e-29	1.61097	1.32142e-31	136.818	3.05458	28.7337
Phvul.001G185400	AT2G36570.1	AT2G36570	Leucine-rich repeat protein kinase family protein	0	4	0	151	223	171	3.0264e-29	6.9393	2.19674e-31	135.809	122.726	28.5191
Phvul.010G122700	AT3G06840.1	AT3G06840	unknown protein; BEST Arabidopsis thaliana protein match is: unknown protein (TAIR:AT5G49170.1); Has 33 Blast hits to 33 proteins in 9 species: Archae - 0; Bacteria - 0; Metazoa - 0; Fungi - 0; Plants - 33; Viruses - 0; Other Eukaryotes - 0 (source: NCBI BLink).	0	0	0	114	141	106	3.25732e-29	9.19953	2.38101e-31	135.649	587.942	28.4871
Phvul.001G226800	AT1G09160.2	AT1G09160	Protein phosphatase 2C family protein	58	49	61	397	365	334	4.52494e-29	2.543	3.35386e-31	134.969	5.82799	28.3444
Phvul.010G064300	AT3G51740.1	IMK2	inflorescence meristem receptor-like kinase 2	11	0	4	284	275	434	4.8524e-29	5.86385	3.64619e-31	134.803	58.2366	28.314
Phvul.002G041100	AT5G16730.1	AT5G16730	Plant protein of unknown function (DUF827)	147	134	152	555	536	555	5.33861e-29	1.76108	4.03882e-31	134.6	3.38951	28.2726
Phvul.001G159600	AT1G06150.2	EMB1444	basic helix-loop-helix (bHLH) DNA-binding superfamily protein	97	100	103	515	684	634	7.88151e-29	2.45296	6.00289e-31	133.813	5.47537	28.1034
Phvul.011G004400	AT5G51550.1	EXL3	EXORDIUM like 3	375	328	331	3245	2072	1969	9.74369e-29	2.64644	7.47101e-31	133.379	6.26121	28.0113
Phvul.002G178100	AT1G30280.1	AT1G30280	Chaperone DnaJ-domain superfamily protein	33	46	42	382	495	371	1.50007e-28	3.2159	1.15785e-30	132.509	9.29145	27.8239
Phvul.002G142500	AT5G65670.2	IAA9	indole-3-acetic acid inducible 9	738	866	878	2966	2608	2487	1.61032e-28	1.53748	1.25118e-30	132.355	2.90288	27.7931
Phvul.003G141800	AT2G19170.1	SLP3	subtilisin-like serine protease 3	198	154	179	755	855	976	1.69484e-28	2.1157	1.32552e-30	132.24	4.33401	27.7709
Phvul.005G047500	AT1G79420.1	AT1G79420	Protein of unknown function (DUF620)	0	8	9	227	204	196	1.89516e-28	5.04798	1.49187e-30	132.006	33.0822	27.7224
Phvul.011G142200	AT5G54590.2	CRLK1	Protein kinase superfamily protein	22	28	23	449	427	278	2.08684e-28	3.82921	1.65343e-30	131.802	14.2137	27.6805
Phvul.007G257800	AT3G57880.1	AT3G57880	Calcium-dependent lipid-binding (CaLB domain) plant phosphoribosyltransferase family protein	30	26	29	319	370	271	2.3294e-28	3.34301	1.85752e-30	131.571	10.1472	27.6328
Phvul.009G260400	AT2G46890.1	AT2G46890	Protein of unknown function (DUF1295)	11	37	28	548	790	595	2.97827e-28	4.52525	2.39017e-30	131.07	23.0269	27.526
Phvul.008G228300	AT2G39870.1	AT2G39870	unknown protein; BEST Arabidopsis thaliana protein match is: unknown protein (TAIR:AT3G55690.1); Has 73 Blast hits to 71 proteins in 14 species: Archae - 0; Bacteria - 0; Metazoa - 2; Fungi - 2; Plants - 69; Viruses - 0; Other Eukaryotes - 0 (source: NCBI BLink).	125	123	146	656	593	547	5.18854e-28	2.02669	4.19728e-30	129.952	4.0747	27.285
Phvul.011G007200	AT5G61480.1	PXY	Leucine-rich repeat protein kinase family protein	44	81	85	668	928	774	5.18854e-28	3.34884	4.21703e-30	129.943	10.1883	27.285
Phvul.011G020100	AT3G03050.1	CSLD3|KJK|ATCSLD3	cellulose synthase-like D3	27	26	33	250	280	245	7.80352e-28	3.01368	6.42216e-30	129.108	8.07619	27.1077
Phvul.008G235300	AT1G74670.1	AT1G74670	Gibberellin-regulated family protein	0	4	1	270	211	142	8.5908e-28	6.80539	7.11399e-30	128.905	111.848	27.066
Phvul.009G094900	AT3G15680.1	AT3G15680	Ran BP2/NZF zinc finger-like superfamily protein	0	0	0	121	132	94	1.0302e-27	9.14209	8.58369e-30	128.532	564.994	26.9871
Phvul.003G078900	AT2G16270.1	AT2G16270	unknown protein; FUNCTIONS IN: molecular_function unknown; INVOLVED IN: biological_process unknown; LOCATED IN: chloroplast; EXPRESSED IN: 16 plant structures; EXPRESSED DURING: 9 growth stages; BEST Arabidopsis thaliana protein match is: unknown protein (TAIR:AT1G16630.1); Has 1844 Blast hits to 1256 proteins in 271 species: Archae - 6; Bacteria - 283; Metazoa - 434; Fungi - 153; Plants - 91; Vi…	5	0	6	161	160	250	1.12753e-27	5.52173	9.45231e-30	128.341	45.9416	26.9479
Phvul.006G059300	AT3G44730.1	KP1|ATKP1	kinesin-like protein 1	11	7	15	231	374	277	1.54243e-27	4.5928	1.31441e-29	127.687	24.1308	26.8118
Phvul.011G006100	AT5G62390.1	ATBAG7|BAG7	BCL-2-associated athanogene 7	372	410	375	2115	1893	1520	1.54243e-27	2.09681	1.3167e-29	127.683	4.27763	26.8118
Phvul.002G111100	AT4G36180.1	AT4G36180	Leucine-rich receptor-like protein kinase family protein	6	3	3	122	122	146	1.69528e-27	4.85163	1.45584e-29	127.484	28.8726	26.7708
Phvul.006G057200	0	#N/A	#N/A	6	3	5	127	121	165	2.86498e-27	4.70929	2.47498e-29	126.431	26.16	26.5429
Phvul.009G059700	AT5G66460.1	AT5G66460	Glycosyl hydrolase superfamily protein	67	46	63	798	1342	763	3.11435e-27	3.90185	2.70633e-29	126.253	14.9477	26.5066
Phvul.010G114700	AT1G01300.1	AT1G01300	Eukaryotic aspartyl protease family protein	408	317	500	1815	1918	2112	3.92728e-27	2.09057	3.4529e-29	125.77	4.25916	26.4059
Phvul.009G170500	AT5G63180.1	AT5G63180	Pectin lyase-like superfamily protein	63	44	60	535	383	394	4.74713e-27	2.8043	4.22226e-29	125.371	6.98521	26.3236
Phvul.011G206100	AT5G07030.1	AT5G07030	Eukaryotic aspartyl protease family protein	0	0	0	85	115	120	4.74713e-27	9.01735	4.21292e-29	125.375	518.195	26.3236
Phvul.003G237300	AT5G67360.1	ARA12	Subtilase family protein	291	199	332	1449	1601	1758	5.45613e-27	2.38373	4.88075e-29	125.083	5.21885	26.2631
Phvul.009G211100	AT3G22142.1	AT3G22142	Bifunctional inhibitor/lipid-transfer protein/seed storage 2S albumin superfamily protein	16	11	17	262	162	227	7.41056e-27	3.71043	6.66697e-29	124.464	13.0903	26.1301
Phvul.003G035400	AT1G68560.1	XYL1|TRG1|ATXYL1	alpha-xylosidase 1	132	74	87	1036	1002	801	1.43119e-26	3.11163	1.29489e-28	123.147	8.6436	25.8443
Phvul.001G164000	AT1G04040.1	AT1G04040	HAD superfamily, subfamily IIIB acid phosphatase	10	21	31	361	534	427	1.75707e-26	4.2708	1.59873e-28	122.729	19.3036	25.7552
Phvul.003G240500	AT5G67260.1	CYCD3;2	CYCLIN D3;2	69	45	57	389	340	360	2.34298e-26	2.50159	2.14381e-28	122.147	5.6631	25.6302
Phvul.004G038000	AT1G26355.1	SP1L1	SPIRAL1-like1	283	273	270	997	856	864	2.7463e-26	1.55102	2.54092e-28	121.81	2.93025	25.5613
Phvul.005G120300	AT2G01820.1	AT2G01820	Leucine-rich repeat protein kinase family protein	9	4	10	197	255	179	5.90267e-26	4.62702	5.52159e-28	120.27	24.7099	25.229
Phvul.002G273700	AT5G64030.1	AT5G64030	S-adenosyl-L-methionine-dependent methyltransferases superfamily protein	108	111	109	661	781	574	5.92598e-26	2.46614	5.57368e-28	120.251	5.52562	25.2272
Phvul.009G086700	AT2G25060.1	ENODL14|AtENODL14	early nodulin-like protein 14	0	0	0	94	74	114	6.06934e-26	8.81993	5.73955e-28	120.193	451.922	25.2169
Phvul.007G139200	AT5G22930.1	AT5G22930	Protein of unknown function (DUF1635)	58	51	45	523	463	355	6.7032e-26	2.96075	6.37323e-28	119.985	7.78527	25.1737
Phvul.007G029900	AT1G68400.1	AT1G68400	leucine-rich repeat transmembrane protein kinase family protein	9	10	9	184	206	152	6.84401e-26	4.11999	6.54209e-28	119.933	17.3876	25.1647
Phvul.009G120700	AT2G21050.1	LAX2	like AUXIN RESISTANT 2	0	0	0	86	147	156	7.47602e-26	9.30076	7.18444e-28	119.748	630.679	25.1263
Phvul.009G208500	AT5G51350.1	AT5G51350	Leucine-rich repeat transmembrane protein kinase family protein	11	11	8	145	132	161	7.77448e-26	3.69674	7.511e-28	119.659	12.9667	25.1093
Phvul.001G098200	AT5G13870.1	EXGT-A4|XTH5	xyloglucan endotransglucosylase/hydrolase 5	42	103	90	828	921	863	1.11626e-25	3.32177	1.08413e-27	118.931	9.99892	24.9522
Phvul.002G211000	AT5G64310.1	AGP1|ATAGP1	arabinogalactan protein 1	4	3	2	112	98	131	1.14095e-25	5.0697	1.11395e-27	118.878	33.584	24.9427
Phvul.001G203800	AT1G03010.1	AT1G03010	Phototropic-responsive NPH3 family protein	0	4	4	252	243	141	1.25168e-25	6.16714	1.22845e-27	118.684	71.861	24.9025
Phvul.009G115900	AT1G20610.1	CYCB2;3	Cyclin B2;3	0	0	0	99	85	160	1.34669e-25	9.10123	1.32859e-27	118.528	549.217	24.8707
Phvul.009G118900	AT4G35100.2	PIP3A|SIMIP|PIP3|PIP2;7	plasma membrane intrinsic protein 3	100	82	89	513	568	468	1.63656e-25	2.35565	1.63129e-27	118.121	5.11824	24.7861
Phvul.009G218900	AT4G20430.1	AT4G20430	Subtilase family protein	23	13	20	193	179	230	1.78003e-25	3.25358	1.7834e-27	117.944	9.53732	24.7496
Phvul.008G180300	AT4G24610.1	AT4G24610	unknown protein; FUNCTIONS IN: molecular_function unknown; INVOLVED IN: biological_process unknown; LOCATED IN: plasma membrane; EXPRESSED IN: 20 plant structures; EXPRESSED DURING: 12 growth stages; BEST Arabidopsis thaliana protein match is: unknown protein (TAIR:AT5G65440.1); Has 820 Blast hits to 264 proteins in 74 species: Archae - 0; Bacteria - 15; Metazoa - 77; Fungi - 83; Plants - 96; Vir…	87	77	101	404	371	394	1.84842e-25	1.97568	1.86137e-27	117.859	3.93313	24.7332
Phvul.002G307800	AT5G56590.1	AT5G56590	O-Glycosyl hydrolases family 17 protein	22	21	22	184	183	250	2.17595e-25	3.07429	2.21343e-27	117.516	8.42276	24.6624
Phvul.002G149400	AT1G67900.1	AT1G67900	Phototropic-responsive NPH3 family protein	248	244	229	1285	1367	1015	3.10057e-25	2.19018	3.18568e-27	116.793	4.56363	24.5086
Phvul.009G209900	0	#N/A	#N/A	7	3	5	128	111	158	3.31802e-25	4.5502	3.42606e-27	116.649	23.4287	24.4791
Phvul.009G148200	AT5G64660.1	ATCMPG2|CMPG2	CYS, MET, PRO, and GLY protein 2	14	14	15	169	157	154	4.5902e-25	3.31645	4.76313e-27	115.996	9.96207	24.3382
Phvul.003G264900	AT3G51280.1	AT3G51280	Tetratricopeptide repeat (TPR)-like superfamily protein	5	0	0	119	114	145	5.79677e-25	6.0639	6.04479e-27	115.523	66.8982	24.2368
Phvul.005G130700	AT5G22930.1	AT5G22930	Protein of unknown function (DUF1635)	43	27	44	302	241	323	6.10063e-25	2.7513	6.39283e-27	115.412	6.73324	24.2146
Phvul.009G016100	AT1G75680.1	AtGH9B7|GH9B7	glycosyl hydrolase 9B7	16	12	19	194	189	168	1.03247e-24	3.39068	1.09248e-26	114.35	10.4881	23.9861
Phvul.002G009000	AT3G49750.1	RLP44|AtRLP44	receptor like protein 44	36	33	25	256	212	235	1.08996e-24	2.73169	1.15888e-26	114.233	6.64233	23.9626
Phvul.009G229100	AT5G20540.1	BRXL4|ATBRXL4|BRX-LIKE4	BREVIS RADIX-like 4	43	45	49	314	246	260	1.1465e-24	2.41433	1.22485e-26	114.123	5.33073	23.9406
Phvul.006G196400	AT4G21270.1	KATA|KATAP|ATK1	kinesin 1	37	21	44	301	273	350	1.5284e-24	3.00874	1.64067e-26	113.543	8.04861	23.8158
Phvul.001G201400	AT4G03100.1	AT4G03100	Rho GTPase activating protein with PAK-box/P21-Rho-binding domain	0	0	0	78	82	88	1.57533e-24	8.64635	1.69909e-26	113.474	400.693	23.8026
Phvul.011G034700	AT4G34980.1	SLP2	subtilisin-like serine protease 2	301	240	211	1236	1405	1248	1.81398e-24	2.20654	1.96577e-26	113.185	4.61567	23.7414
Phvul.002G067200	AT3G01470.1	HD-ZIP-1|ATHB-1|ATHB1|HAT5|HB-1	homeobox 1	110	94	130	476	414	486	1.94308e-24	1.87426	2.11561e-26	113.039	3.66614	23.7115
Phvul.008G232200	AT2G39700.1	ATEXPA4|ATEXP4|EXPA4|ATHEXP ALPHA 1.6	expansin A4	244	210	163	4347	3838	1858	2.95042e-24	3.87022	3.25763e-26	112.183	14.6235	23.5301
Phvul.003G148400	AT4G30320.1	AT4G30320	CAP (Cysteine-rich secretory proteins, Antigen 5, and Pathogenesis-related 1 protein) superfamily protein	7	16	8	427	405	217	4.8151e-24	4.93256	5.34108e-26	111.203	30.5386	23.3174
Phvul.011G054100	AT3G07490.1	AGD11	ARF-GAP domain 11	12	16	18	157	150	165	5.69233e-24	3.19419	6.34324e-26	110.862	9.15267	23.2447
Phvul.003G212200	AT1G63100.1	AT1G63100	GRAS family transcription factor	9	2	13	227	159	208	6.94148e-24	4.45703	7.77072e-26	110.46	21.9634	23.1585
Phvul.003G054500	AT5G62890.2	AT5G62890	Xanthine/uracil permease family protein	0	0	0	132	190	95	7.29817e-24	9.42089	8.20732e-26	110.351	685.441	23.1368
Phvul.006G146100	AT4G22130.1	SRF8	STRUBBELIG-receptor family 8	68	59	73	398	425	347	1.26961e-23	2.39073	1.43425e-25	109.245	5.24423	22.8963
Phvul.003G144500	AT5G57390.1	CHO1|EMK|AIL5	AINTEGUMENTA-like 5	49	48	47	689	400	385	1.29337e-23	3.18529	1.46771e-25	109.199	9.09634	22.8883
Phvul.009G120000	AT4G34980.1	SLP2	subtilisin-like serine protease 2	16	13	7	245	284	192	1.31948e-23	4.16718	1.50409e-25	109.151	17.9658	22.8796
Phvul.001G256600	AT1G13170.1	ORP1D	OSBP(oxysterol binding protein)-related protein 1D	73	76	88	331	351	427	1.4054e-23	2.05901	1.60921e-25	109.017	4.16701	22.8522
Phvul.002G071800	AT1G70340.1	AT1G70340	Plant protein of unknown function (DUF936)	4	0	0	107	115	175	2.2749e-23	6.45226	2.63968e-25	108.036	87.5636	22.643
Phvul.009G112600	AT4G32830.1	AtAUR1|AUR1	ataurora1	16	4	10	228	192	337	2.91217e-23	4.4713	3.39403e-25	107.538	22.1818	22.5358
Phvul.010G005200	AT5G01210.1	AT5G01210	HXXXD-type acyl-transferase family protein	93	154	202	1284	1185	1047	3.02465e-23	2.81708	3.54059e-25	107.454	7.04733	22.5193
Phvul.002G037700	AT4G33270.1	CDC20.1	Transducin family protein / WD-40 repeat family protein	0	0	0	91	66	83	3.38001e-23	8.59174	3.97384e-25	107.225	385.809	22.4711
Phvul.002G331400	AT1G48480.1	RKL1	receptor-like kinase 1	95	79	124	481	521	523	3.76937e-23	2.19469	4.47015e-25	106.992	4.57791	22.4237
Phvul.011G071501	AT5G60150.1	AT5G60150	unknown protein; Has 1807 Blast hits to 1807 proteins in 277 species: Archae - 0; Bacteria - 0; Metazoa - 736; Fungi - 347; Plants - 385; Viruses - 0; Other Eukaryotes - 339 (source: NCBI BLink).	4	0	0	106	96	144	3.89344e-23	6.25383	4.63718e-25	106.919	76.3114	22.4097
Phvul.006G113700	AT1G01300.1	AT1G01300	Eukaryotic aspartyl protease family protein	65	51	62	372	338	305	4.05532e-23	2.34801	4.85071e-25	106.83	5.09123	22.392
Phvul.008G132000	AT3G25130.1	AT3G25130	unknown protein; FUNCTIONS IN: molecular_function unknown; INVOLVED IN: biological_process unknown; LOCATED IN: plasma membrane; EXPRESSED IN: 17 plant structures; EXPRESSED DURING: 9 growth stages; Has 3885 Blast hits to 2658 proteins in 280 species: Archae - 12; Bacteria - 208; Metazoa - 970; Fungi - 222; Plants - 148; Viruses - 11; Other Eukaryotes - 2314 (source: NCBI BLink).	2	3	3	98	92	99	5.66883e-23	5.00938	6.80967e-25	106.158	32.2086	22.2465
Phvul.009G082100	AT1G02180.1	AT1G02180	ferredoxin-related	61	66	82	326	286	326	6.54798e-23	1.9997	7.93269e-25	105.855	3.99918	22.1839
Phvul.005G073500	0	#N/A	#N/A	4	4	3	115	88	111	6.75688e-23	4.66241	8.2203e-25	105.785	25.3235	22.1703
Phvul.009G254000	AT3G58650.1	AT3G58650	unknown protein; FUNCTIONS IN: molecular_function unknown; INVOLVED IN: biological_process unknown; LOCATED IN: plasma membrane; EXPRESSED IN: 14 plant structures; EXPRESSED DURING: 8 growth stages; BEST Arabidopsis thaliana protein match is: unknown protein (TAIR:AT5G26910.1); Has 2350 Blast hits to 1412 proteins in 248 species: Archae - 0; Bacteria - 487; Metazoa - 577; Fungi - 236; Plants - 18…	10	3	8	133	126	165	1.02972e-22	4.16226	1.25801e-24	104.941	17.9046	21.9873
Phvul.010G149700	AT3G16060.1	AT3G16060	ATP binding microtubule motor family protein	52	43	62	285	254	341	1.15263e-22	2.31518	1.41405e-24	104.71	4.97665	21.9383
Phvul.006G127000	AT4G20900.1	MS5|TDM1	Tetratricopeptide repeat (TPR)-like superfamily protein	0	0	0	80	69	76	1.25242e-22	8.50339	1.54288e-24	104.537	362.89	21.9022
Phvul.007G012600	AT5G23400.1	AT5G23400	Leucine-rich repeat (LRR) family protein	55	55	53	533	306	376	1.47195e-22	2.72267	1.82836e-24	104.201	6.60094	21.8321
Phvul.009G105100	AT1G52320.2	AT1G52320	unknown protein; FUNCTIONS IN: molecular_function unknown; INVOLVED IN: N-terminal protein myristoylation; LOCATED IN: plasma membrane; EXPRESSED IN: 23 plant structures; EXPRESSED DURING: 14 growth stages; CONTAINS InterPro DOMAIN/s: Protein of unknown function DUF632 (InterPro:IPR006867); BEST Arabidopsis thaliana protein match is: Protein of unknown function (DUF630 and DUF632) (TAIR:AT5G25590…	9	5	8	133	178	144	2.34343e-22	4.21439	2.92285e-24	103.271	18.5634	21.6301
Phvul.011G058200	0	#N/A	#N/A	7	10	12	145	115	136	2.5578e-22	3.60344	3.20329e-24	103.09	12.1547	21.5921
Phvul.011G073600	AT5G60450.1	ARF4	auxin response factor 4	0	0	0	85	130	87	2.77961e-22	8.94829	3.49529e-24	102.917	493.973	21.556
Phvul.007G073600	AT5G12360.1	AT5G12360	unknown protein; BEST Arabidopsis thaliana protein match is: unknown protein (TAIR:AT3G14190.1); Has 30201 Blast hits to 17322 proteins in 780 species: Archae - 12; Bacteria - 1396; Metazoa - 17338; Fungi - 3422; Plants - 5037; Viruses - 0; Other Eukaryotes - 2996 (source: NCBI BLink).	0	0	0	70	87	126	2.9446e-22	8.8294	3.73287e-24	102.786	454.899	21.531
Phvul.008G010600	AT3G55430.1	AT3G55430	O-Glycosyl hydrolases family 17 protein	240	210	223	837	678	720	2.96977e-22	1.5625	3.77996e-24	102.762	2.95365	21.5273
Phvul.009G248300	AT4G15830.1	AT4G15830	ARM repeat superfamily protein	0	0	6	129	142	216	3.14825e-22	6.17553	4.02322e-24	102.638	72.2802	21.5019
Phvul.008G101900	AT5G02370.1	AT5G02370	ATP binding microtubule motor family protein	0	0	0	75	67	107	3.54199e-22	8.6401	4.58071e-24	102.381	398.96	21.4508
Phvul.008G289600	AT4G12650.1	AT4G12650	Endomembrane protein 70 protein family	131	111	139	504	555	515	3.88079e-22	1.88573	5.0387e-24	102.192	3.69539	21.4111
Phvul.001G121200	AT2G41130.1	AT2G41130	basic helix-loop-helix (bHLH) DNA-binding superfamily protein	43	39	39	378	345	255	4.66238e-22	2.85598	6.07733e-24	101.821	7.23997	21.3314
Phvul.003G258300	AT4G36360.1	BGAL3	beta-galactosidase 3	5	0	7	340	248	162	5.21735e-22	5.80899	6.82738e-24	101.59	56.0637	21.2826
Phvul.011G113500	AT1G03620.1	AT1G03620	ELMO/CED-12 family protein	8	6	8	130	151	122	5.90877e-22	4.03815	7.76238e-24	101.336	16.4287	21.2285
Phvul.001G238500	AT5G05940.1	ROPGEF5|ATROPGEF5	ROP guanine nucleotide exchange factor 5	0	0	0	70	68	97	6.08411e-22	8.56031	8.02382e-24	101.271	377.495	21.2158
Phvul.001G203200	AT2G47880.1	AT2G47880	Glutaredoxin family protein	78	114	74	449	406	498	7.38937e-22	2.17618	9.78299e-24	100.878	4.51956	21.1314
Phvul.011G102500	AT1G76160.1	sks5	SKU5 similar 5	306	300	284	1288	1040	964	1.07374e-21	1.72134	1.43253e-23	100.123	3.29742	20.9691
Phvul.003G040200	AT3G24240.1	AT3G24240	Leucine-rich repeat receptor-like protein kinase family protein	0	0	0	533	100	294	1.38948e-21	10.5159	1.86087e-23	99.6044	1464.23	20.8571
Phvul.003G273700	AT1G79620.1	AT1G79620	Leucine-rich repeat protein kinase family protein	7	9	0	164	211	202	1.39619e-21	5.00671	1.877e-23	99.5873	32.1493	20.8551
Phvul.009G178300	AT5G62940.1	DOF5.6|HCA2	Dof-type zinc finger DNA-binding family protein	13	15	9	313	425	201	2.06171e-21	4.5232	2.78225e-23	98.8079	22.9943	20.6858
Phvul.009G051500	AT5G24310.1	ABIL3	ABL interactor-like protein 3	140	134	110	480	437	529	2.75238e-21	1.74041	3.77058e-23	98.2059	3.34129	20.5603
Phvul.003G119700	AT3G17360.1	POK1	phragmoplast orienting kinesin 1	22	12	23	177	187	247	2.91398e-21	3.25077	4.02175e-23	98.0782	9.51872	20.5355
Phvul.005G017100	AT4G28230.1	AT4G28230	unknown protein; Has 444 Blast hits to 358 proteins in 107 species: Archae - 0; Bacteria - 20; Metazoa - 179; Fungi - 26; Plants - 38; Viruses - 2; Other Eukaryotes - 179 (source: NCBI BLink).	8	4	8	125	118	194	2.947e-21	4.27111	4.08238e-23	98.0486	19.3078	20.5306
Phvul.010G159500	AT5G25190.1	AT5G25190	Integrase-type DNA-binding superfamily protein	13	22	19	232	259	179	3.10009e-21	3.48284	4.3103e-23	97.941	11.1799	20.5086
Phvul.002G207400	AT5G64080.1	AT5G64080	Bifunctional inhibitor/lipid-transfer protein/seed storage 2S albumin superfamily protein	205	188	199	910	866	697	3.72375e-21	1.90289	5.19647e-23	97.5708	3.73962	20.429
Phvul.009G064200	AT1G47380.1	AT1G47380	Protein phosphatase 2C family protein	73	62	75	468	369	332	6.79702e-21	2.31243	9.62417e-23	96.3505	4.96718	20.1677
Phvul.006G189800	AT4G03390.1	SRF3	STRUBBELIG-receptor family 3	3	0	0	87	107	92	6.86743e-21	6.41312	9.79407e-23	96.3159	85.2202	20.1632
Phvul.001G109400	AT1G64760.2	AT1G64760	O-Glycosyl hydrolases family 17 protein	36	24	33	200	197	249	7.92613e-21	2.62466	1.13445e-22	96.025	6.16739	20.1009
Phvul.011G107400	AT2G32280.1	AT2G32280	Protein of unknown function (DUF1218)	0	0	0	122	104	66	8.11701e-21	8.89192	1.16591e-22	95.9708	475.046	20.0906
Phvul.001G199600	AT3G54720.1	COP2|MFO1|AMP1|PT|HPT	Peptidase M28 family protein	44	78	37	596	813	541	9.77858e-21	3.46753	1.40958e-22	95.5951	11.0619	20.0097
Phvul.011G125100	AT4G28430.1	AT4G28430	Reticulon family protein	5	0	5	132	99	176	1.10174e-20	5.16471	1.59942e-22	95.3449	35.87	19.9579
Phvul.003G287500	AT4G37970.1	CAD6|ATCAD6	cinnamyl alcohol dehydrogenase 6	20	24	25	173	146	169	1.30479e-20	2.65423	1.90087e-22	95.0031	6.29509	19.8845
Phvul.001G140200	AT3G57880.1	AT3G57880	Calcium-dependent lipid-binding (CaLB domain) plant phosphoribosyltransferase family protein	49	32	20	437	519	377	1.50818e-20	3.56002	2.21258e-22	94.7025	11.7944	19.8215
Phvul.006G127700	AT4G20940.1	AT4G20940	Leucine-rich receptor-like protein kinase family protein	9	6	9	110	146	146	1.6456e-20	3.90465	2.4226e-22	94.523	14.9768	19.7837
Phvul.002G164800	AT5G42080.1	DRP1A|ADL1A|DL1|AG68|RSW9|ADL1	dynamin-like protein	25	28	25	202	185	315	2.23046e-20	2.99056	3.30641e-22	93.9074	7.94782	19.6516
Phvul.002G230800	AT1G28340.1	RLP4|AtRLP4	receptor like protein 4	97	79	95	355	316	361	2.41181e-20	1.75984	3.5999e-22	93.739	3.3866	19.6177
Phvul.005G137600	AT5G60210.1	RIP5	ROP interactive partner 5	6	0	3	135	180	124	2.83639e-20	5.45377	4.24813e-22	93.4113	43.8276	19.5472
Phvul.002G012300	AT4G37530.1	AT4G37530	Peroxidase superfamily protein	35	27	41	405	225	291	3.63015e-20	2.98543	5.49263e-22	92.9028	7.91961	19.4401
Phvul.009G067100	AT5G47820.2	FRA1	P-loop containing nucleoside triphosphate hydrolases superfamily protein	207	162	193	673	761	709	4.91136e-20	1.76885	7.45628e-22	92.2979	3.40782	19.3088
Phvul.009G176000	AT5G50150.1	AT5G50150	Protein of Unknown Function (DUF239)	0	0	0	122	119	64	5.56907e-20	8.96062	8.48328e-22	92.0425	498.214	19.2542
Phvul.002G021900	AT5G66920.1	sks17	SKU5 similar 17	393	378	370	1565	1194	1159	6.04222e-20	1.61234	9.26578e-22	91.8679	3.05748	19.2188
Phvul.001G174800	AT3G53320.1	AT3G53320	unknown protein; BEST Arabidopsis thaliana protein match is: unknown protein (TAIR:AT2G37070.1); Has 11044 Blast hits to 5993 proteins in 551 species: Archae - 8; Bacteria - 1486; Metazoa - 4078; Fungi - 1814; Plants - 348; Viruses - 112; Other Eukaryotes - 3198 (source: NCBI BLink).	10	6	8	122	99	151	6.12678e-20	3.7762	9.42678e-22	91.8339	13.7009	19.2128
Phvul.001G191500	AT2G36200.1	AT2G36200	P-loop containing nucleoside triphosphate hydrolases superfamily protein	44	40	75	330	364	394	6.95931e-20	2.61479	1.07789e-21	91.5686	6.12533	19.1574
Phvul.001G110000	AT1G54385.1	AT1G54385	ARM repeat superfamily protein	7	4	3	100	106	105	7.002e-20	4.30706	1.08808e-21	91.55	19.7949	19.1548
Phvul.003G077600	AT4G21820.1	AT4G21820	binding;calmodulin binding	14	3	7	158	138	182	7.05008e-20	4.13766	1.09915e-21	91.53	17.6019	19.1518
Phvul.009G203100	AT5G60920.1	COB	COBRA-like extracellular glycosyl-phosphatidyl inositol-anchored protein family	26	22	44	233	290	332	7.08345e-20	3.05534	1.10798e-21	91.5141	8.31283	19.1498
Phvul.005G173800	AT3G15550.1	AT3G15550	unknown protein; Has 25732 Blast hits to 16979 proteins in 961 species: Archae - 144; Bacteria - 1801; Metazoa - 12681; Fungi - 1868; Plants - 912; Viruses - 94; Other Eukaryotes - 8232 (source: NCBI BLink).	15	6	10	162	132	228	7.49295e-20	3.88963	1.17586e-21	91.3965	14.8216	19.1253
Phvul.002G184100	AT2G35585.1	AT2G35585	unknown protein; BEST Arabidopsis thaliana protein match is: unknown protein (TAIR:AT1G31940.1); Has 67 Blast hits to 67 proteins in 17 species: Archae - 0; Bacteria - 0; Metazoa - 0; Fungi - 0; Plants - 67; Viruses - 0; Other Eukaryotes - 0 (source: NCBI BLink).	0	3	0	148	193	93	8.63346e-20	7.03611	1.35925e-21	91.1097	131.244	19.0638
Phvul.008G142200	AT3G07320.1	AT3G07320	O-Glycosyl hydrolases family 17 protein	6	0	3	101	102	120	9.29365e-20	4.9937	1.47269e-21	90.9511	31.8606	19.0318
Phvul.009G189600	AT5G62550.1	AT5G62550	unknown protein; FUNCTIONS IN: molecular_function unknown; INVOLVED IN: biological_process unknown; LOCATED IN: plasma membrane; EXPRESSED IN: 17 plant structures; EXPRESSED DURING: 9 growth stages; Has 14949 Blast hits to 9947 proteins in 971 species: Archae - 43; Bacteria - 3248; Metazoa - 4424; Fungi - 1542; Plants - 562; Viruses - 55; Other Eukaryotes - 5075 (source: NCBI BLink).	43	11	29	490	416	718	1.00631e-19	4.10214	1.59976e-21	90.7873	17.1738	18.9973
Phvul.010G140200	AT3G13690.1	AT3G13690	Protein kinase protein with adenine nucleotide alpha hydrolases-like domain	68	53	89	390	346	352	1.06496e-19	2.20979	1.70389e-21	90.6625	4.62608	18.9727
Phvul.001G230000	AT1G66250.1	AT1G66250	O-Glycosyl hydrolases family 17 protein	4	0	0	92	78	104	1.31662e-19	5.91967	2.11326e-21	90.2365	60.5338	18.8805
Phvul.006G181200	AT2G33860.1	ARF3|ETT	Transcriptional factor B3 family protein / auxin-responsive factor AUX/IAA-related	68	55	90	395	323	353	1.43171e-19	2.16409	2.31263e-21	90.0581	4.48183	18.8441
Phvul.003G175400	AT5G35160.2	AT5G35160	Endomembrane protein 70 protein family	13	24	25	206	223	179	1.63525e-19	3.14098	2.64976e-21	89.7889	8.82126	18.7864
Phvul.008G081600	AT5G01910.1	AT5G01910	unknown protein; Has 66 Blast hits to 66 proteins in 27 species: Archae - 0; Bacteria - 2; Metazoa - 18; Fungi - 7; Plants - 29; Viruses - 0; Other Eukaryotes - 10 (source: NCBI BLink).	0	0	0	63	58	71	2.08541e-19	8.27251	3.43251e-21	89.2769	309.225	18.6808
Phvul.001G001500	AT1G76160.1	sks5	SKU5 similar 5	106	129	139	709	546	491	2.20236e-19	2.0614	3.64752e-21	89.1567	4.17391	18.6571
Phvul.009G033300	AT3G12870.1	AT3G12870	unknown protein; BEST Arabidopsis thaliana protein match is: unknown protein (TAIR:AT5G56120.1); Has 70 Blast hits to 70 proteins in 12 species: Archae - 0; Bacteria - 0; Metazoa - 0; Fungi - 0; Plants - 70; Viruses - 0; Other Eukaryotes - 0 (source: NCBI BLink).	3	3	2	97	70	119	2.24273e-19	4.97893	3.73731e-21	89.1086	31.5361	18.6492
Phvul.006G204100	0	#N/A	#N/A	64	37	27	421	360	437	2.43867e-19	3.06979	4.07629e-21	88.9368	8.39653	18.6128
Phvul.003G066800	AT1G69700.1	ATHVA22C|HVA22C	HVA22 homologue C	32	32	40	283	271	205	2.49777e-19	2.71159	4.18785e-21	88.8834	6.55043	18.6024
Phvul.001G229800	AT5G37660.1	PDLP7	plasmodesmata-located protein 7	14	14	9	304	355	167	2.53334e-19	4.33444	4.26044e-21	88.8494	20.1742	18.5963
Phvul.003G140726	AT5G57130.1	AT5G57130	Clp amino terminal domain-containing protein	21	15	7	193	183	182	2.53653e-19	3.52652	4.27877e-21	88.8409	11.5236	18.5958
Phvul.006G073300	AT2G30200.1	AT2G30200	catalytics;transferases;[acyl-carrier-protein] S-malonyltransferases;binding	98	115	118	385	323	407	2.60017e-19	1.58225	4.3994e-21	88.7859	2.99436	18.585
Phvul.008G210700	AT3G21620.1	AT3G21620	ERD (early-responsive to dehydration stress) family protein	47	34	29	269	217	240	2.60043e-19	2.54919	4.41315e-21	88.7797	5.85306	18.585
Phvul.008G093700	AT5G01600.1	FER1|ATFER1	ferretin 1	101	94	62	624	751	527	2.66172e-19	2.73039	4.53076e-21	88.7277	6.63637	18.5748
Phvul.010G162400	AT5G15350.1	AtENODL17|ENODL17	early nodulin-like protein 17	21	41	33	237	287	248	3.4173e-19	2.86859	5.83438e-21	88.2275	7.30351	18.4663
Phvul.009G028900	AT4G08685.1	SAH7	Pollen Ole e 1 allergen and extensin family protein	386	499	399	2140	2113	1534	3.41927e-19	2.01727	5.85521e-21	88.2204	4.04816	18.4661
Phvul.008G287700	AT2G04780.1	FLA7	FASCICLIN-like arabinoogalactan 7	72	84	92	430	474	361	3.46592e-19	2.19745	5.95282e-21	88.1877	4.58667	18.4602
Phvul.003G100600	AT3G05030.1	NHX2|ATNHX2	sodium hydrogen exchanger 2	0	0	0	90	86	58	3.83746e-19	8.57285	6.64979e-21	87.9687	380.789	18.416
Phvul.005G132000	AT2G28070.1	AT2G28070	ABC-2 type transporter family protein	78	68	77	302	312	302	3.93636e-19	1.87473	6.8413e-21	87.9126	3.66732	18.4049
Phvul.001G169000	AT5G02500.1	HSC70-1|HSP70-1|HSC70|AT-HSC70-1	heat shock cognate protein 70-1	1715	1838	1982	4297	4515	4303	4.01467e-19	1.0844	6.99791e-21	87.8678	2.1205	18.3964
Phvul.005G111300	AT4G03210.1	XTH9	xyloglucan endotransglucosylase/hydrolase 9	34	41	57	520	303	322	4.96501e-19	2.95031	8.75596e-21	87.4245	7.72913	18.3041
Phvul.007G024400	AT5G04310.1	AT5G04310	Pectin lyase-like superfamily protein	127	118	145	456	398	422	6.81963e-19	1.54401	1.22009e-20	86.7683	2.91604	18.1662
Phvul.005G154400	AT3G59540.1	AT3G59540	Ribosomal L38e protein family	189	191	258	1130	972	791	7.45609e-19	2.02408	1.33777e-20	86.5862	4.06731	18.1275
Phvul.008G019200	AT5G13290.2	SOL2|CRN	Protein kinase superfamily protein	30	43	39	211	185	206	8.16781e-19	2.26009	1.46965e-20	86.4003	4.7902	18.0879
Phvul.004G020100	AT3G28200.1	AT3G28200	Peroxidase superfamily protein	79	101	95	393	313	344	1.04432e-18	1.7658	1.8844e-20	85.9087	3.40062	17.9812
Phvul.011G042800	AT2G21520.1	AT2G21520	Sec14p-like phosphatidylinositol transfer family protein	154	185	174	706	966	734	1.18422e-18	2.0788	2.1429e-20	85.6545	4.22456	17.9266
Phvul.001G109500	AT4G32890.1	GATA9	GATA transcription factor 9	4	5	7	98	85	97	1.65642e-18	3.96265	3.01239e-20	84.981	15.5911	17.7808
Phvul.010G137400	AT1G72670.1	iqd8	IQ-domain 8	3	3	0	93	98	80	1.65642e-18	5.33565	3.01817e-20	84.9773	40.3822	17.7808
Phvul.010G147100	AT3G16240.1	ATTIP2;1|TIP2;1|DELTA-TIP|DELTA-TIP1|AQP1	delta tonoplast integral protein	84	76	105	400	611	590	1.65642e-18	2.43882	3.02276e-20	84.9743	5.42199	17.7808
Phvul.010G116500	AT1G01200.1	RABA3|ATRABA3|ATRAB-A3	RAB GTPase homolog A3	0	0	0	68	61	58	1.75047e-18	8.24044	3.21229e-20	84.854	302.426	17.7568
Phvul.003G262100	AT5G66230.1	AT5G66230	Chalcone-flavanone isomerase family protein	14	0	8	302	214	335	1.9079e-18	5.08679	3.51093e-20	84.6782	33.984	17.7194
Phvul.007G190400	AT1G04030.1	AT1G04030	unknown protein; BEST Arabidopsis thaliana protein match is: unknown protein (TAIR:AT5G44040.1); Has 1835 Blast hits to 1511 proteins in 238 species: Archae - 7; Bacteria - 164; Metazoa - 377; Fungi - 135; Plants - 187; Viruses - 22; Other Eukaryotes - 943 (source: NCBI BLink).	10	5	0	166	134	195	1.99569e-18	4.85782	3.68269e-20	84.5838	28.9968	17.6999
Phvul.009G036700	AT5G60930.1	AT5G60930	P-loop containing nucleoside triphosphate hydrolases superfamily protein	10	4	6	114	93	135	2.59088e-18	3.91742	4.82074e-20	84.0514	15.1099	17.5866
Phvul.001G216700	AT1G02500.1	SAM-1|AtSAM1|SAM1|MAT1	S-adenosylmethionine synthetase 1	704	721	697	1592	1660	1680	2.97576e-18	1.05251	5.55207e-20	83.7722	2.07414	17.5264
Phvul.009G124400	AT1G21880.2	LYM1	lysm domain GPI-anchored protein 1 precursor	13	10	12	183	198	124	3.20686e-18	3.69867	5.99965e-20	83.6189	12.9841	17.4939
Phvul.008G281800	AT3G44730.1	KP1|ATKP1	kinesin-like protein 1	0	0	0	56	77	68	3.35418e-18	8.35139	6.30955e-20	83.5193	326.602	17.4744
Phvul.002G054900	AT1G21070.1	AT1G21070	Nucleotide-sugar transporter family protein	73	92	97	368	347	326	3.40455e-18	1.82966	6.42171e-20	83.4845	3.55454	17.4679
Phvul.002G011200	AT3G49910.1	AT3G49910	Translation protein SH3-like family protein	621	539	664	1804	1689	1588	3.40757e-18	1.31531	6.44483e-20	83.4774	2.48856	17.4676
Phvul.009G190400	AT5G62710.1	AT5G62710	Leucine-rich repeat protein kinase family protein	0	0	0	79	47	88	3.74524e-18	8.41525	7.10262e-20	83.2853	341.384	17.4265
Phvul.007G220300	AT2G37190.1	AT2G37190	Ribosomal protein L11 family protein	366	347	356	1101	922	919	4.4228e-18	1.29391	8.44868e-20	82.9422	2.45192	17.3543
Phvul.002G033500	AT5G66460.1	AT5G66460	Glycosyl hydrolase superfamily protein	0	0	0	80	138	69	5.74758e-18	8.88478	1.10468e-19	82.4122	472.7	17.2405
Phvul.007G179900	AT5G27550.1	AT5G27550	P-loop containing nucleoside triphosphate hydrolases superfamily protein	0	6	0	117	100	171	6.26359e-18	5.83615	1.21667e-19	82.2214	57.1289	17.2032
Phvul.003G009000	AT2G33560.1	BUBR1	BUB1-related (BUB1: budding uninhibited by benzymidazol 1)	5	0	7	127	104	187	7.4897e-18	4.94212	1.46632e-19	81.8525	30.7416	17.1255
Phvul.011G088200	AT2G27880.1	AGO5	Argonaute family protein	218	191	227	849	1125	838	7.80336e-18	1.99246	1.5357e-19	81.7611	3.97914	17.1077
Phvul.008G253500	AT2G38620.2	CDKB1;2	cyclin-dependent kinase B1;2	39	20	38	221	222	250	8.54366e-18	2.66857	1.68576e-19	81.5769	6.35798	17.0684
Phvul.011G022600	AT5G12470.1	AT5G12470	Protein of unknown function (DUF3411)	325	307	367	979	885	862	1.03127e-17	1.28479	2.04536e-19	81.1947	2.43646	16.9866
Phvul.011G209300	AT5G12380.1	ANNAT8	annexin 8	5243	5206	5498	13232	14056	12336	1.0572e-17	1.15409	2.10219e-19	81.1406	2.22543	16.9758
Phvul.005G174100	AT1G80280.1	AT1G80280	alpha/beta-Hydrolases superfamily protein	81	85	107	335	288	359	1.21135e-17	1.67813	2.42109e-19	80.8615	3.20012	16.9167
Phvul.005G079400	AT1G78700.1	BEH4	BES1/BZR1 homolog 4	242	221	199	791	748	679	1.47181e-17	1.5796	2.94918e-19	80.4716	2.98887	16.8321
Phvul.003G255200	AT1G75310.1	AUL1	auxin-like 1 protein	27	22	20	236	240	164	1.53905e-17	3.05627	3.09965e-19	80.3732	8.31818	16.8127
Phvul.L006001	AT1G64625.2	AT1G64625	Serine/threonine-protein kinase WNK (With No Lysine)-related	0	0	0	91	110	55	1.83081e-17	8.7134	3.69662e-19	80.0252	419.753	16.7374
Phvul.001G149400	AT3G63110.1	IPT3|ATIPT3	isopentenyltransferase 3	0	0	0	56	84	65	1.87979e-17	8.3847	3.80512e-19	79.9681	334.23	16.7259
Phvul.010G069638	AT4G14330.1	AT4G14330	P-loop containing nucleoside triphosphate hydrolases superfamily protein	12	0	5	184	183	258	2.04668e-17	5.01736	4.15342e-19	79.795	32.3873	16.6889
Phvul.004G067900	AT1G52140.1	AT1G52140	unknown protein; BEST Arabidopsis thaliana protein match is: unknown protein (TAIR:AT3G16330.1); Has 114 Blast hits to 114 proteins in 15 species: Archae - 0; Bacteria - 0; Metazoa - 0; Fungi - 0; Plants - 114; Viruses - 0; Other Eukaryotes - 0 (source: NCBI BLink).	12	3	6	158	130	273	2.62109e-17	4.54665	5.37267e-19	79.2865	23.3711	16.5815
Phvul.005G083900	AT4G27435.1	AT4G27435	Protein of unknown function (DUF1218)	65	71	60	385	326	274	3.19269e-17	2.16666	6.60961e-19	78.8771	4.48981	16.4958
Phvul.003G203300	AT5G50130.1	AT5G50130	NAD(P)-binding Rossmann-fold superfamily protein	0	0	0	76	84	52	3.27092e-17	8.43464	6.7883e-19	78.8244	346.002	16.4853
Phvul.007G138900	AT3G52490.1	AT3G52490	Double Clp-N motif-containing P-loop nucleoside triphosphate hydrolases superfamily protein	11	4	10	180	295	154	3.57075e-17	4.51215	7.4288e-19	78.6463	22.8188	16.4472
Phvul.011G037900	AT2G21220.1	AT2G21220	SAUR-like auxin-responsive protein family	2	2	0	90	97	66	3.77001e-17	5.82682	7.90115e-19	78.5245	56.7607	16.4237
Phvul.003G271300	AT2G17480.1	MLO8|ATMLO8	Seven transmembrane MLO family protein	117	72	80	470	421	437	3.86521e-17	2.13209	8.12045e-19	78.4704	4.38351	16.4128
Phvul.009G209100	AT5G35160.2	AT5G35160	Endomembrane protein 70 protein family	104	124	122	390	445	414	3.9196e-17	1.67604	8.25474e-19	78.438	3.19549	16.4068
Phvul.001G266400	AT3G23805.1	RALFL24	ralf-like 24	6	6	7	91	82	96	4.11059e-17	3.65516	8.67798e-19	78.3393	12.5983	16.3861
Phvul.011G057200	AT5G10400.1	AT5G10400	Histone superfamily protein	53	34	60	321	264	266	4.24598e-17	2.36758	8.98551e-19	78.2705	5.16076	16.372
Phvul.006G221400	AT4G24265.1	AT4G24265	unknown protein; Has 3 Blast hits to 3 proteins in 2 species: Archae - 0; Bacteria - 0; Metazoa - 0; Fungi - 0; Plants - 3; Viruses - 0; Other Eukaryotes - 0 (source: NCBI BLink).	5	3	6	90	84	145	5.6747e-17	4.33128	1.2038e-18	77.6928	20.1301	16.2461
Phvul.006G133700	AT5G49720.1	KOR|RSW2|TSD1|GH9A1|DEC|KOR1|ATGH9A1|IRX2	glycosyl hydrolase 9A1	518	409	451	1313	1187	1266	5.70243e-17	1.2812	1.2126e-18	77.6784	2.43041	16.2439
Phvul.009G010900	AT5G42330.1	AT5G42330	unknown protein; Has 35333 Blast hits to 34131 proteins in 2444 species: Archae - 798; Bacteria - 22429; Metazoa - 974; Fungi - 991; Plants - 531; Viruses - 0; Other Eukaryotes - 9610 (source: NCBI BLink).	8	3	4	136	91	214	5.70936e-17	4.68307	1.21699e-18	77.6713	25.6889	16.2434
Phvul.002G088600	AT1G69780.1	ATHB13	Homeobox-leucine zipper protein family	8	8	7	102	86	142	5.73736e-17	3.66368	1.22589e-18	77.6569	12.6729	16.2413
Phvul.008G062300	AT4G00440.2	AT4G00440	Protein of unknown function (DUF3741)	278	314	296	696	677	756	6.83634e-17	1.09478	1.46421e-18	77.306	2.1358	16.1652
Phvul.009G012700	AT4G36360.1	BGAL3	beta-galactosidase 3	0	6	4	105	98	90	7.01757e-17	4.71532	1.50661e-18	77.2496	26.2695	16.1538
Phvul.003G110900	AT5G26910.3	AT5G26910	unknown protein; BEST Arabidopsis thaliana protein match is: unknown protein (TAIR:AT3G58650.1); Has 1322 Blast hits to 684 proteins in 162 species: Archae - 4; Bacteria - 497; Metazoa - 157; Fungi - 101; Plants - 155; Viruses - 0; Other Eukaryotes - 408 (source: NCBI BLink).	0	0	0	52	52	78	7.61362e-17	8.19034	1.63847e-18	77.0839	292.105	16.1184
Phvul.005G175500	AT2G41620.1	AT2G41620	Nucleoporin interacting component (Nup93/Nic96-like) family protein	214	198	212	650	629	575	9.28543e-17	1.40834	2.00774e-18	76.6825	2.65431	16.0322
Phvul.007G165600	AT1G03010.1	AT1G03010	Phototropic-responsive NPH3 family protein	217	249	228	758	758	653	1.07909e-16	1.48437	2.34981e-18	76.3718	2.79795	15.9669
Phvul.001G190100	AT3G27060.1	TSO2|ATTSO2	Ferritin/ribonucleotide reductase-like family protein	7	5	9	91	89	103	1.11138e-16	3.58534	2.42581e-18	76.309	12.0032	15.9541
Phvul.L003343	AT5G02560.1	HTA12	histone H2A 12	128	135	168	482	420	443	1.35403e-16	1.47749	2.96926e-18	75.9098	2.78463	15.8684
Phvul.004G178400	AT2G07170.1	AT2G07170	ARM repeat superfamily protein	17	19	20	122	129	143	1.44409e-16	2.64931	3.18154e-18	75.7734	6.27367	15.8404
Phvul.L002359	AT3G01680.1	AT3G01680	CONTAINS InterPro DOMAIN/s: Mediator complex subunit Med28 (InterPro:IPR021640); BEST Arabidopsis thaliana protein match is: unknown protein (TAIR:AT3G01670.1); Has 122 Blast hits to 112 proteins in 13 species: Archae - 0; Bacteria - 0; Metazoa - 0; Fungi - 0; Plants - 122; Viruses - 0; Other Eukaryotes - 0 (source: NCBI BLink).	28	17	29	515	731	257	1.533e-16	4.21135	3.40093e-18	75.6418	18.5243	15.8145
Phvul.011G146900	AT5G54530.1	AT5G54530	Protein of unknown function, DUF538	16	17	16	131	123	119	1.64671e-16	2.76415	3.67002e-18	75.4914	6.79346	15.7834
Phvul.003G078600	AT4G21960.1	PRXR1	Peroxidase superfamily protein	64	90	104	477	876	1215	1.70483e-16	3.1517	3.80827e-18	75.4184	8.88702	15.7683
Phvul.003G127400	AT3G43210.1	NACK2|TES|ATNACK2	ATP binding microtubule motor family protein	0	0	0	55	52	98	1.70998e-16	8.35493	3.82851e-18	75.4079	327.405	15.767
Phvul.003G047700	AT2G23360.1	AT2G23360	Plant protein of unknown function (DUF869)	12	17	27	152	169	166	1.88428e-16	2.96381	4.22839e-18	75.2118	7.80183	15.7249
Phvul.003G035600	AT1G13380.1	AT1G13380	Protein of unknown function (DUF1218)	217	152	215	887	761	691	2.04548e-16	1.8376	4.61103e-18	75.0407	3.57415	15.6892
Phvul.006G029000	AT4G20270.1	BAM3	Leucine-rich receptor-like protein kinase family protein	54	60	63	326	489	328	2.14378e-16	2.54487	4.85453e-18	74.9391	5.83554	15.6688
Phvul.002G032500	AT4G36520.1	AT4G36520	Chaperone DnaJ-domain superfamily protein	12	18	22	150	114	148	2.72011e-16	2.81692	6.21524e-18	74.4513	7.04655	15.5654
Phvul.008G220100	AT3G51740.1	IMK2	inflorescence meristem receptor-like kinase 2	3	0	0	69	63	102	2.77184e-16	6.1024	6.34761e-18	74.4097	68.7077	15.5572
Phvul.002G144700	AT4G37990.1	ELI3-2|ATCAD8|ELI3|CAD-B2	elicitor-activated gene 3-2	126	87	138	640	1027	700	2.90071e-16	2.60729	6.65755e-18	74.3156	6.09357	15.5375
Phvul.009G110600	AT2G25790.1	AT2G25790	Leucine-rich receptor-like protein kinase family protein	142	177	218	642	694	627	3.2593e-16	1.71468	7.51389e-18	74.0767	3.28223	15.4869
Phvul.008G289400	AT5G48310.1	AT5G48310	unknown protein; BEST Arabidopsis thaliana protein match is: unknown protein (TAIR:AT4G24610.1); Has 1807 Blast hits to 1807 proteins in 277 species: Archae - 0; Bacteria - 0; Metazoa - 736; Fungi - 347; Plants - 385; Viruses - 0; Other Eukaryotes - 339 (source: NCBI BLink).	8	5	0	140	100	181	3.61585e-16	4.82513	8.35437e-18	73.8674	28.3472	15.4418
Phvul.009G133600	AT2G02850.1	ARPN	plantacyanin	10	8	4	112	94	100	3.73012e-16	3.62656	8.63744e-18	73.8016	12.351	15.4283
Phvul.008G289300	AT1G57820.1	VIM1|ORTH2	Zinc finger (C3HC4-type RING finger) family protein	42	44	58	222	192	273	3.88284e-16	2.08248	9.01093e-18	73.7181	4.23536	15.4109
Phvul.007G043300	AT1G49870.1	AT1G49870	unknown protein; LOCATED IN: chloroplast; EXPRESSED IN: 10 plant structures; EXPRESSED DURING: F mature embryo stage, petal differentiation and expansion stage, E expanded cotyledon stage, D bilateral stage; Has 6518 Blast hits to 5022 proteins in 522 species: Archae - 49; Bacteria - 635; Metazoa - 3264; Fungi - 379; Plants - 242; Viruses - 9; Other Eukaryotes - 1940 (source: NCBI BLink).	5	0	0	85	80	115	4.42477e-16	5.6246	1.03138e-17	73.4515	49.3369	15.3541
Phvul.004G041900	AT5G15802.1	AT5G15802	unknown protein; FUNCTIONS IN: molecular_function unknown; INVOLVED IN: biological_process unknown; LOCATED IN: endomembrane system; Has 35 Blast hits to 35 proteins in 15 species: Archae - 0; Bacteria - 4; Metazoa - 0; Fungi - 0; Plants - 31; Viruses - 0; Other Eukaryotes - 0 (source: NCBI BLink).	0	0	0	54	49	54	4.46399e-16	7.9847	1.04281e-17	73.4298	253.299	15.3503
Phvul.007G241300	AT1G50240.2	FU	Protein kinase family protein with ARM repeat domain	80	76	110	365	317	481	5.77835e-16	1.95496	1.35575e-17	72.9118	3.87705	15.2382
Phvul.003G101700	AT5G18620.2	CHR17	chromatin remodeling factor17	173	133	166	487	524	539	6.44684e-16	1.55023	1.51589e-17	72.6914	2.92863	15.1907
Phvul.002G040200	AT3G03050.1	CSLD3|KJK|ATCSLD3	cellulose synthase-like D3	166	133	147	487	460	459	6.80239e-16	1.48992	1.60298e-17	72.5812	2.80873	15.1673
Phvul.004G046800	AT5G16000.1	NIK1	NSP-interacting kinase 1	13	22	14	128	194	222	7.06822e-16	3.3097	1.66923e-17	72.5013	9.91561	15.1507
Phvul.007G172200	AT3G63130.1	ATRANGAP1|RANGAP1	RAN GTPase activating protein 1	78	61	73	278	270	270	7.33435e-16	1.78237	1.73583e-17	72.4241	3.43992	15.1346
Phvul.008G270900	AT2G32990.1	GH9B8|AtGH9B8	glycosyl hydrolase 9B8	0	0	0	128	82	49	8.15059e-16	8.71502	1.93318e-17	72.2116	420.226	15.0888
Phvul.004G076600	AT3G03680.1	AT3G03680	C2 calcium/lipid-binding plant phosphoribosyltransferase family protein	8	3	3	101	74	115	8.97309e-16	4.18972	2.13284e-17	72.0176	18.2486	15.0471
Phvul.008G086500	AT2G38370.1	AT2G38370	Plant protein of unknown function (DUF827)	6	4	8	80	98	103	9.00391e-16	3.80229	2.14477e-17	72.0066	13.951	15.0456
Phvul.001G190600	AT5G03870.1	AT5G03870	Glutaredoxin family protein	3	2	3	65	65	85	1.00906e-15	4.57712	2.43301e-17	71.7578	23.8699	14.9961
Phvul.003G073800	AT5G10390.1	AT5G10390	Histone superfamily protein	59	45	72	386	281	278	1.00906e-15	2.25899	2.43458e-17	71.7565	4.78656	14.9961
Phvul.006G175400	AT1G29240.1	AT1G29240	Protein of unknown function (DUF688)	112	94	95	342	318	339	1.02785e-15	1.56219	2.48518e-17	71.7159	2.95301	14.9881
Phvul.001G258800	AT3G25980.1	MAD2	DNA-binding HORMA family protein	4	4	0	75	90	130	1.08949e-15	5.02662	2.64534e-17	71.5927	32.596	14.9628
Phvul.006G038800	AT5G54850.1	AT5G54850	unknown protein; Has 1807 Blast hits to 1807 proteins in 277 species: Archae - 0; Bacteria - 0; Metazoa - 736; Fungi - 347; Plants - 385; Viruses - 0; Other Eukaryotes - 339 (source: NCBI BLink).	4	9	10	156	109	98	1.32682e-15	3.81933	3.23516e-17	71.1956	14.1167	14.8772
Phvul.001G208200	AT3G05590.1	RPL18	ribosomal protein L18	277	245	276	1032	874	752	1.43557e-15	1.57317	3.50765e-17	71.036	2.97557	14.843
Phvul.011G045600	AT4G34500.1	AT4G34500	Protein kinase superfamily protein	66	62	43	257	256	326	1.60037e-15	2.12005	3.91851e-17	70.8175	4.34709	14.7958
Phvul.003G046700	AT1G69440.1	AGO7|ZIP	Argonaute family protein	88	109	92	576	697	415	1.77602e-15	2.39917	4.35766e-17	70.6079	5.275	14.7506
Phvul.009G021600	AT4G35240.1	AT4G35240	Protein of unknown function (DUF630 and DUF632)	26	20	18	253	141	174	1.882e-15	2.97129	4.63694e-17	70.4854	7.84237	14.7254
Phvul.006G128600	AT2G34710.1	ATHB14|PHB|PHB-1D|ATHB-14	Homeobox-leucine zipper family protein / lipid-binding START domain-containing protein	431	593	496	1411	1755	1716	1.92008e-15	1.52465	4.74058e-17	70.4418	2.87717	14.7167
Phvul.009G048300	AT4G27720.1	AT4G27720	Major facilitator superfamily protein	592	542	599	1512	1468	1345	2.04751e-15	1.15715	5.06566e-17	70.3109	2.23016	14.6888
Phvul.002G043800	AT3G22790.1	AT3G22790	Kinase interacting (KIP1-like) family protein	1121	1158	1101	2315	2548	2739	2.25282e-15	1.00397	5.60816e-17	70.1102	2.00551	14.6473
Phvul.002G042800	AT2G32010.2	CVL1	CVP2 like 1	0	0	0	66	98	50	2.37316e-15	8.45794	5.91986e-17	70.0035	351.636	14.6247
Phvul.008G260000	AT5G58600.1	TBL44|PMR5	Plant protein of unknown function (DUF828)	17	22	30	162	135	149	2.41104e-15	2.52799	6.02669e-17	69.9682	5.76768	14.6178
Phvul.006G083400	AT5G37010.1	AT5G37010	unknown protein; FUNCTIONS IN: molecular_function unknown; INVOLVED IN: N-terminal protein myristoylation; EXPRESSED IN: 22 plant structures; EXPRESSED DURING: 13 growth stages; BEST Arabidopsis thaliana protein match is: unknown protein (TAIR:AT1G65710.1); Has 6746 Blast hits to 5259 proteins in 486 species: Archae - 7; Bacteria - 485; Metazoa - 3508; Fungi - 577; Plants - 378; Viruses - 50; Oth…	0	0	0	50	45	55	2.49259e-15	7.91622	6.256e-17	69.8946	241.558	14.6033
Phvul.008G260700	AT5G05580.1	FAD8	fatty acid desaturase 8	45	36	49	187	187	217	2.56994e-15	2.01697	6.47642e-17	69.8263	4.04733	14.5901
Phvul.003G088400	AT5G47800.1	AT5G47800	Phototropic-responsive NPH3 family protein	24	29	45	192	260	243	2.57349e-15	2.67313	6.49852e-17	69.8196	6.37809	14.5895
Phvul.005G182900	AT1G80870.1	AT1G80870	Protein kinase superfamily protein	23	16	20	123	143	175	2.82386e-15	2.73227	7.15961e-17	69.6285	6.64502	14.5492
Phvul.009G244700	AT2G34920.1	EDA18	RING/U-box superfamily protein	0	7	4	100	98	175	3.42919e-15	4.9091	8.72943e-17	69.2375	30.0459	14.4648
Phvul.008G133600	AT3G07340.1	AT3G07340	basic helix-loop-helix (bHLH) DNA-binding superfamily protein	44	53	55	217	205	203	3.46404e-15	1.87682	8.83584e-17	69.2136	3.67265	14.4604
Phvul.007G208200	AT3G62060.1	AT3G62060	Pectinacetylesterase family protein	38	24	35	179	249	234	3.47853e-15	2.61048	8.90022e-17	69.1992	6.10707	14.4586
Phvul.003G260300	AT4G36180.1	AT4G36180	Leucine-rich receptor-like protein kinase family protein	54	56	65	212	210	243	3.48168e-15	1.75932	8.93424e-17	69.1917	3.3854	14.4582
Phvul.006G069700	AT3G11130.1	AT3G11130	Clathrin, heavy chain	87	77	72	321	354	298	3.71266e-15	1.88285	9.54592e-17	69.0611	3.68804	14.4303
Phvul.002G083100	AT2G14960.1	GH3.1	Auxin-responsive GH3 family protein	0	0	0	218	106	53	3.93731e-15	9.25384	1.01437e-16	68.9413	610.496	14.4048
Phvul.005G127000	AT2G27810.1	ATNAT12|NAT12	nucleobase-ascorbate transporter 12	52	35	41	252	194	211	4.2307e-15	2.18804	1.09211e-16	68.7957	4.55687	14.3736
Phvul.007G247800	AT3G57060.2	AT3G57060	binding	27	34	31	164	133	172	4.58275e-15	2.17865	1.18768e-16	68.6303	4.52729	14.3389
Phvul.003G124700	AT5G26670.1	AT5G26670	Pectinacetylesterase family protein	7	17	15	128	139	122	4.76273e-15	3.16299	1.23676e-16	68.5504	8.95686	14.3221
Phvul.003G126600	AT2G26440.1	AT2G26440	Plant invertase/pectin methylesterase inhibitor superfamily	3	0	4	337	123	111	4.87693e-15	6.17626	1.2714e-16	68.4959	72.3168	14.3119
Phvul.004G037300	AT3G02120.1	AT3G02120	hydroxyproline-rich glycoprotein family protein	0	0	0	57	43	99	5.29947e-15	8.30552	1.38426e-16	68.3282	316.382	14.2758
Phvul.001G120500	AT1G14980.1	CPN10	chaperonin 10	188	204	208	568	514	504	6.31755e-15	1.23842	1.65342e-16	67.9779	2.3594	14.1995
Phvul.011G085200	AT2G36870.1	XTH32	xyloglucan endotransglucosylase/hydrolase 32	51	90	208	1440	1749	1502	6.512e-15	3.60972	1.70764e-16	67.9142	12.2077	14.1863
Phvul.002G250300	AT1G10780.1	AT1G10780	F-box/RNI-like superfamily protein	0	0	0	44	48	58	7.16379e-15	7.91808	1.90053e-16	67.7032	241.869	14.1449
Phvul.009G013400	AT1G75500.2	WAT1	Walls Are Thin 1	12	36	58	422	737	814	7.58519e-15	4.07288	2.02396e-16	67.5792	16.829	14.12
Phvul.005G064400	AT1G78520.1	AT1G78520	Carbohydrate-binding X8 domain superfamily protein	0	0	0	63	37	76	7.77486e-15	8.13087	2.07854e-16	67.5267	280.309	14.1093
Phvul.007G011600	AT4G35550.1	HB-4|ATWOX13|WOX13	WUSCHEL related homeobox 13	60	50	49	286	277	221	7.81555e-15	2.14058	2.09342e-16	67.5126	4.40938	14.107
Phvul.009G217700	AT2G34680.1	AIR9	Outer arm dynein light chain 1 protein	275	267	346	766	862	894	8.06337e-15	1.34467	2.16804e-16	67.4436	2.53971	14.0935
Phvul.001G129500	AT5G04160.1	AT5G04160	Nucleotide-sugar transporter family protein	69	68	80	240	265	284	8.26564e-15	1.69831	2.22665e-16	67.391	3.24521	14.0827
Phvul.001G063900	AT1G77110.1	PIN6	Auxin efflux carrier family protein	0	0	0	41	90	85	8.38867e-15	8.45803	2.26408e-16	67.3581	351.657	14.0763
Phvul.005G173000	AT1G04250.1	IAA17|AXR3	AUX/IAA transcriptional regulator family protein	0	0	0	297	163	50	9.71919e-15	9.69783	2.63809e-16	67.0567	830.496	14.0124
Phvul.011G072000	AT5G60210.1	RIP5	ROP interactive partner 5	22	24	44	191	185	204	9.79991e-15	2.52715	2.66501e-16	67.0367	5.76431	14.0088
Phvul.003G231500	AT1G04820.1	TUA4|TOR2	tubulin alpha-4 chain	1493	1346	1423	3533	3207	3059	1.22464e-14	1.0362	3.3616e-16	66.5789	2.05082	13.912
Phvul.009G236800	AT4G30020.1	AT4G30020	PA-domain containing subtilase family protein	98	110	101	386	424	341	1.23913e-14	1.74006	3.40771e-16	66.5521	3.34049	13.9069
Phvul.006G064300	AT2G29680.2	ATCDC6|CDC6	cell division control 6	0	0	0	50	40	55	1.3762e-14	7.86341	3.79172e-16	66.3416	232.875	13.8613
Phvul.009G113300	AT1G10030.1	ERG28	homolog of yeast ergosterol28	28	27	33	200	143	154	1.4008e-14	2.32942	3.88096e-16	66.2957	5.02605	13.8536
Phvul.003G184400	AT5G08020.1	RPA70B|ATRPA70B	RPA70-kDa subunit B	38	22	42	194	197	207	1.4112e-14	2.38662	3.91701e-16	66.2775	5.22931	13.8504
Phvul.004G034700	AT5G15510.1	AT5G15510	TPX2 (targeting protein for Xklp2) protein family	0	0	0	45	45	77	1.51041e-14	8.06236	4.20009e-16	66.14	267.309	13.8209
Phvul.002G070800	AT1G23530.1	AT1G23530	unknown protein; BEST Arabidopsis thaliana protein match is: unknown protein (TAIR:AT1G70470.1); Has 38 Blast hits to 38 proteins in 12 species: Archae - 0; Bacteria - 0; Metazoa - 0; Fungi - 0; Plants - 37; Viruses - 0; Other Eukaryotes - 1 (source: NCBI BLink).	7	4	7	180	205	86	1.58224e-14	4.5678	4.41599e-16	66.0412	23.7161	13.8007
Phvul.007G206900	0	#N/A	#N/A	0	0	0	54	56	43	1.68629e-14	7.95784	4.72364e-16	65.9084	248.627	13.7731
Phvul.002G246500	AT4G21740.1	AT4G21740	unknown protein; BEST Arabidopsis thaliana protein match is: unknown protein (TAIR:AT1G30515.1); Has 20 Blast hits to 20 proteins in 4 species: Archae - 0; Bacteria - 0; Metazoa - 0; Fungi - 0; Plants - 20; Viruses - 0; Other Eukaryotes - 0 (source: NCBI BLink).	6	4	1	150	153	78	1.70056e-14	4.95971	4.77231e-16	65.8882	31.1188	13.7694
Phvul.003G216800	AT1G12500.1	AT1G12500	Nucleotide-sugar transporter family protein	105	96	121	327	322	340	1.70205e-14	1.45412	4.79389e-16	65.8793	2.7399	13.769
Phvul.008G107800	AT3G09070.1	AT3G09070	Protein of unknown function (DUF740)	51	53	59	253	368	271	1.70205e-14	2.30242	4.7856e-16	65.8828	4.93283	13.769
Phvul.002G146400	AT5G10510.2	AIL6|PLT3	AINTEGUMENTA-like 6	10	20	6	331	210	154	1.70893e-14	4.10601	4.82201e-16	65.8678	17.22	13.7673
Phvul.002G194300	AT5G46290.1	KAS1|KAS I	3-ketoacyl-acyl carrier protein synthase I	232	200	248	647	592	591	1.76517e-14	1.26346	4.98972e-16	65.8004	2.40071	13.7532
Phvul.001G106800	AT5G17800.1	AtMYB56|MYB56	myb domain protein 56	0	0	0	50	46	46	1.82412e-14	7.84234	5.175e-16	65.7286	229.499	13.7389
Phvul.003G014400	AT2G01850.1	XTH27|ATXTH27|EXGT-A3	endoxyloglucan transferase A3	145	114	159	475	445	437	1.91818e-14	1.53496	5.46146e-16	65.6224	2.8978	13.7171
Phvul.006G141000	AT4G17240.1	AT4G17240	unknown protein; FUNCTIONS IN: molecular_function unknown; INVOLVED IN: biological_process unknown; LOCATED IN: chloroplast; EXPRESSED IN: 16 plant structures; EXPRESSED DURING: 8 growth stages; Has 1142 Blast hits to 1055 proteins in 252 species: Archae - 22; Bacteria - 318; Metazoa - 248; Fungi - 96; Plants - 59; Viruses - 3; Other Eukaryotes - 396 (source: NCBI BLink).	18	7	12	121	117	174	2.07959e-14	3.29765	5.9423e-16	65.4561	9.83316	13.682
Phvul.001G014300	AT4G39250.1	RSM2|RL1|ATRL1	RAD-like 1	0	0	0	119	95	41	2.13352e-14	8.70229	6.1073e-16	65.4021	416.535	13.6709
Phvul.004G166400	AT4G29080.1	PAP2|IAA27	phytochrome-associated protein 2	12	19	21	121	159	225	2.18916e-14	3.11223	6.27777e-16	65.3479	8.64716	13.6597
Phvul.008G235700	AT5G16720.1	AT5G16720	Protein of unknown function, DUF593	38	59	46	235	191	215	2.22864e-14	1.99697	6.40238e-16	65.3091	3.9916	13.652
Phvul.002G330400	AT3G18000.1	XPL1|PEAMT|NMT1	S-adenosyl-L-methionine-dependent methyltransferases superfamily protein	59	35	70	317	318	285	2.49796e-14	2.32807	7.20159e-16	65.0773	5.02134	13.6024
Phvul.007G070800	AT5G23860.2	TUB8	tubulin beta 8	765	854	920	2057	2204	1957	2.86992e-14	1.13468	8.3033e-16	64.7968	2.1957	13.5421
Phvul.009G023900	AT4G34500.1	AT4G34500	Protein kinase superfamily protein	0	0	4	71	68	66	3.00807e-14	5.52227	8.71836e-16	64.7007	45.959	13.5217
Phvul.001G046500	AT5G10970.1	AT5G10970	C2H2 and C2HC zinc fingers superfamily protein	49	49	64	201	224	260	3.08648e-14	1.9152	8.96141e-16	64.6465	3.77165	13.5105
Phvul.008G033700	AT1G09200.1	AT1G09200	Histone superfamily protein	34	22	43	191	182	192	3.16828e-14	2.34844	9.2151e-16	64.5915	5.09274	13.4992
Phvul.007G185800	AT5G28060.1	AT5G28060	Ribosomal protein S24e family protein	263	236	278	933	846	698	3.44793e-14	1.51259	1.00637e-15	64.4179	2.85322	13.4624
Phvul.003G216100	AT1G12420.1	ACR8	ACT domain repeat 8	44	56	47	225	238	201	3.55662e-14	2.01665	1.03992e-15	64.3533	4.04644	13.449
Phvul.001G023600	AT1G46480.1	WOX4	WUSCHEL related homeobox 4	14	14	19	104	141	177	3.57985e-14	3.00083	1.04854e-15	64.3371	8.00461	13.4461
Phvul.001G210500	AT2G47500.1	AT2G47500	P-loop nucleoside triphosphate hydrolases superfamily protein with CH (Calponin Homology) domain	61	24	35	364	289	551	3.65564e-14	3.13373	1.0726e-15	64.2924	8.77699	13.437
Phvul.003G200600	AT5G62940.1	DOF5.6|HCA2	Dof-type zinc finger DNA-binding family protein	6	3	6	124	200	88	4.81623e-14	4.64352	1.42052e-15	63.7389	24.9942	13.3173
Phvul.005G086300	AT1G61260.1	AT1G61260	Protein of unknown function (DUF761)	21	24	24	163	108	187	4.82646e-14	2.55067	1.42601e-15	63.7313	5.85908	13.3164
Phvul.008G213300	AT2G04160.1	AIR3	Subtilisin-like serine endopeptidase family protein	13	10	9	148	269	129	4.96295e-14	3.95394	1.47141e-15	63.6696	15.4973	13.3043
Phvul.001G155700	AT3G54560.1	HTA11	histone H2A 11	70	26	55	431	344	374	5.92323e-14	2.75428	1.76216e-15	63.3143	6.74717	13.2274
Phvul.010G043700	AT3G60240.2	EIF4G|CUM2	eukaryotic translation initiation factor 4G	97	66	88	424	374	316	6.00616e-14	1.98675	1.78991e-15	63.2836	3.96343	13.2214
Phvul.010G030500	AT3G07390.1	AIR12	auxin-responsive family protein	390	331	390	1057	782	1002	6.12253e-14	1.18057	1.82771e-15	63.2424	2.26667	13.2131
Phvul.003G138330	AT4G14550.1	IAA14|SLR	indole-3-acetic acid inducible 14	12	11	13	104	81	125	6.43721e-14	2.92965	1.92824e-15	63.1369	7.61928	13.1913
Phvul.009G009500	AT1G20060.1	AT1G20060	ATP binding microtubule motor family protein	0	0	0	42	43	53	6.50991e-14	7.79674	1.95334e-15	63.1115	222.359	13.1864
Phvul.010G118600	AT2G46780.1	AT2G46780	RNA-binding (RRM/RBD/RNP motifs) family protein	0	0	0	69	38	49	7.19385e-14	7.96717	2.16591e-15	62.908	250.24	13.143
Phvul.009G088200	AT4G31890.2	AT4G31890	ARM repeat superfamily protein	7	6	7	96	64	119	7.34833e-14	3.61938	2.21618e-15	62.8628	12.2897	13.1338
Phvul.006G114900	AT3G61850.4	DAG1	Dof-type zinc finger DNA-binding family protein	144	159	159	422	397	400	7.9531e-14	1.23539	2.4067e-15	62.7004	2.35445	13.0995
Phvul.002G267900	AT2G21790.1	CLS8|RNR1|R1|ATRNR1	ribonucleotide reductase 1	175	149	174	496	433	653	8.40043e-14	1.49061	2.55066e-15	62.586	2.81008	13.0757
Phvul.003G048200	AT1G49780.1	PUB26	plant U-box 26	79	70	74	238	267	317	8.77657e-14	1.71342	2.66935e-15	62.4964	3.27937	13.0567
Phvul.009G165500	AT3G48610.1	NPC6	non-specific phospholipase C6	30	34	42	228	298	188	9.71949e-14	2.60664	2.97105e-15	62.2855	6.09085	13.0124
Phvul.009G084900	AT5G10720.1	HK5|CKI2|AHK5	histidine kinase 5	0	0	0	53	35	73	9.77581e-14	8.00241	2.99326e-15	62.2708	256.429	13.0098
Phvul.007G231200	AT5G35530.1	AT5G35530	Ribosomal protein S3 family protein	713	694	964	2376	1982	2031	1.0705e-13	1.26728	3.28689e-15	62.0866	2.40707	12.9704
Phvul.009G190698	AT5G61290.1	AT5G61290	Flavin-binding monooxygenase family protein	5	0	0	81	87	75	1.15671e-13	5.43429	3.57131e-15	61.9231	43.2398	12.9368
Phvul.008G002300	AT5G13000.1	ATGSL12|gsl12|GSL12	glucan synthase-like 12	379	383	479	1054	1336	1268	1.22755e-13	1.40261	3.80255e-15	61.7996	2.64379	12.911
Phvul.001G241500	AT2G38120.1	AUX1|MAP1|PIR1|WAV5	Transmembrane amino acid transporter family protein	0	0	0	41	50	47	1.29116e-13	7.80571	4.01279e-15	61.6936	223.745	12.889
Phvul.004G126200	AT4G22860.1	AT4G22860	Cell cycle regulated microtubule associated protein	0	0	0	79	32	81	1.30778e-13	8.24998	4.07116e-15	61.6652	304.433	12.8835
Phvul.009G201400	AT5G23100.1	AT5G23100	Protein of unknown function, DUF617	6	5	5	81	72	69	1.31158e-13	3.62913	4.08966e-15	61.6563	12.373	12.8822
Phvul.001G239000	AT5G05840.1	AT5G05840	Protein of unknown function (DUF620)	128	141	127	366	355	366	1.38186e-13	1.29121	4.32975e-15	61.5439	2.44733	12.8595
Phvul.002G299500	AT1G15660.1	CENP-C	centromere protein C	43	21	37	206	178	256	1.38186e-13	2.48602	4.33001e-15	61.5438	5.60229	12.8595
Phvul.004G034500	AT3G29360.2	AT3G29360	UDP-glucose 6-dehydrogenase family protein	162	151	181	526	525	452	1.39517e-13	1.44583	4.37884e-15	61.5217	2.7242	12.8554
Phvul.009G137000	AT4G27950.1	CRF4	cytokinin response factor 4	18	20	21	188	101	158	1.41562e-13	2.74251	4.45028e-15	61.4899	6.69233	12.8491
Phvul.009G179500	AT1G23760.1	JP630|PG3	BURP domain-containing protein	0	0	0	49	82	46	1.418e-13	8.18342	4.465e-15	61.4834	290.707	12.8483
Phvul.L002259	AT3G01680.1	AT3G01680	CONTAINS InterPro DOMAIN/s: Mediator complex subunit Med28 (InterPro:IPR021640); BEST Arabidopsis thaliana protein match is: unknown protein (TAIR:AT3G01670.1); Has 122 Blast hits to 112 proteins in 13 species: Archae - 0; Bacteria - 0; Metazoa - 0; Fungi - 0; Plants - 122; Viruses - 0; Other Eukaryotes - 0 (source: NCBI BLink).	63	42	42	877	1504	384	1.46146e-13	4.10529	4.61391e-15	61.4188	17.2114	12.8352
Phvul.006G204001	0	#N/A	#N/A	2	2	0	59	60	54	1.47625e-13	5.27055	4.67861e-15	61.3914	38.6005	12.8308
Phvul.002G155900	AT1G63300.1	AT1G63300	Myosin heavy chain-related protein	12	0	7	145	173	178	1.4907e-13	4.53639	4.73963e-15	61.3658	23.2055	12.8266
Phvul.009G190500	AT5G62670.1	HA11|AHA11	H(+)-ATPase 11	105	69	71	445	466	346	1.73956e-13	2.19798	5.55756e-15	61.0524	4.58838	12.7596
Phvul.003G100900	AT1G54610.3	AT1G54610	Protein kinase superfamily protein	59	67	72	225	259	248	1.77715e-13	1.72629	5.69583e-15	61.004	3.30875	12.7503
Phvul.003G052000	AT1G23760.1	JP630|PG3	BURP domain-containing protein	9	10	8	95	132	92	1.78806e-13	3.41116	5.73993e-15	60.9888	10.6381	12.7476
Phvul.001G177400	AT2G37210.1	AT2G37210	lysine decarboxylase family protein	0	0	0	102	107	37	1.93856e-13	8.66024	6.23295e-15	60.8266	404.568	12.7125
Phvul.007G145200	AT2G37470.1	AT2G37470	Histone superfamily protein	67	46	85	351	251	335	1.99538e-13	2.06998	6.42584e-15	60.7666	4.1988	12.7
Phvul.001G076400	AT5G53460.1	GLT1	NADH-dependent glutamate synthase 1	452	340	348	1158	939	1307	2.10032e-13	1.39891	6.77452e-15	60.6626	2.63702	12.6777
Phvul.001G117400	AT3G56590.1	AT3G56590	hydroxyproline-rich glycoprotein family protein	53	39	66	254	235	225	2.29267e-13	2.01384	7.41838e-15	60.4839	4.03856	12.6397
Phvul.001G014900	AT4G34480.1	AT4G34480	O-Glycosyl hydrolases family 17 protein	181	169	218	790	974	632	2.3896e-13	1.9293	7.74424e-15	60.3993	3.80871	12.6217
Phvul.006G201900	AT4G38070.1	AT4G38070	basic helix-loop-helix (bHLH) DNA-binding superfamily protein	11	11	14	103	108	91	2.41488e-13	2.91028	7.83851e-15	60.3754	7.51764	12.6171
Phvul.004G166000	AT4G28950.1	ROP9|RAC7|ATRAC7|ARAC7|ATROP9	RHO-related protein from plants 9	0	0	0	43	37	61	2.4265e-13	7.81866	7.90105e-15	60.3598	225.763	12.615
Phvul.008G113400	AT3G54000.1	AT3G54000	CONTAINS InterPro DOMAIN/s: Uncharacterised conserved protein UCP022260 (InterPro:IPR016802); Has 94 Blast hits to 94 proteins in 14 species: Archae - 0; Bacteria - 0; Metazoa - 0; Fungi - 0; Plants - 94; Viruses - 0; Other Eukaryotes - 0 (source: NCBI BLink).	263	271	180	1739	1574	916	2.62202e-13	2.40954	8.59128e-15	60.1949	5.31305	12.5814
Phvul.009G056100	0	#N/A	#N/A	5	5	8	106	102	69	2.80069e-13	3.79108	9.19104e-15	60.0621	13.843	12.5527
Phvul.004G084400	AT1G34355.1	ATPS1|PS1	forkhead-associated (FHA) domain-containing protein	5	0	0	89	69	145	2.84733e-13	5.72368	9.37321e-15	60.0235	52.8444	12.5456
Phvul.011G090000	AT5G22650.2	HD2|HDT02|HDA4|HD2B|ATHD2B|HDT2|ATHD2	histone deacetylase 2B	254	156	293	1147	821	1013	2.96648e-13	1.91217	9.79575e-15	59.9367	3.76374	12.5278
Phvul.003G058200	AT4G18570.1	AT4G18570	Tetratricopeptide repeat (TPR)-like superfamily protein	0	3	6	70	112	99	3.03793e-13	4.81831	1.00472e-14	59.8868	28.2134	12.5174
Phvul.003G246400	AT2G15790.1	CYP40|SQN	peptidyl-prolyl cis-trans isomerase / cyclophilin-40 (CYP40) / rotamase	94	60	77	321	259	331	3.19773e-13	1.80413	1.05921e-14	59.7829	3.49218	12.4952
Phvul.011G149100	AT3G15470.1	AT3G15470	Transducin/WD40 repeat-like superfamily protein	16	22	26	137	146	124	3.22078e-13	2.51297	1.06849e-14	59.7657	5.70794	12.492
Phvul.L002544	AT2G33400.1	AT2G33400	unknown protein; BEST Arabidopsis thaliana protein match is: unknown protein (TAIR:AT1G04030.1); Has 3875 Blast hits to 2949 proteins in 323 species: Archae - 6; Bacteria - 281; Metazoa - 960; Fungi - 593; Plants - 281; Viruses - 98; Other Eukaryotes - 1656 (source: NCBI BLink).	20	35	27	144	141	188	3.25003e-13	2.35876	1.08151e-14	59.7419	5.12928	12.4881
Phvul.007G053700	AT3G06030.1	ANP3|NP3|MAPKKK12	NPK1-related protein kinase 3	21	16	13	114	105	152	3.25715e-13	2.71334	1.08555e-14	59.7345	6.55838	12.4872
Phvul.002G157300	AT1G63470.1	AT1G63470	AT hook motif DNA-binding family protein	174	185	197	488	456	452	3.36599e-13	1.1644	1.12354e-14	59.6668	2.2414	12.4729
Phvul.003G028600	AT1G25510.1	AT1G25510	Eukaryotic aspartyl protease family protein	0	3	0	65	66	52	3.6437e-13	5.77379	1.21932e-14	59.5058	54.712	12.4385
Phvul.002G014100	AT4G37450.1	ATAGP18|AGP18	arabinogalactan protein 18	18	16	15	102	98	131	3.79667e-13	2.58276	1.27701e-14	59.4149	5.99087	12.4206
Phvul.003G176500	AT4G13370.1	AT4G13370	Plant protein of unknown function (DUF936)	12	7	0	146	152	196	3.90879e-13	4.51588	1.31672e-14	59.3546	22.8779	12.408
Phvul.006G023700	AT1G06660.1	AT1G06660	unknown protein; BEST Arabidopsis thaliana protein match is: unknown protein (TAIR:AT2G30820.2); Has 166 Blast hits to 144 proteins in 35 species: Archae - 0; Bacteria - 17; Metazoa - 13; Fungi - 20; Plants - 104; Viruses - 0; Other Eukaryotes - 12 (source: NCBI BLink).	10	4	15	105	102	119	4.54607e-13	3.325	1.53372e-14	59.0544	10.0213	12.3424
Phvul.008G124100	AT4G13195.1	CLE44	CLAVATA3/ESR-RELATED 44	172	171	176	442	396	426	4.71001e-13	1.11698	1.59143e-14	58.9817	2.16892	12.327
Phvul.011G030400	AT2G05990.1	MOD1|ENR1	NAD(P)-binding Rossmann-fold superfamily protein	205	161	240	620	535	619	4.88773e-13	1.38157	1.65398e-14	58.9059	2.60552	12.3109
Phvul.001G093300	AT3G27060.1	TSO2|ATTSO2	Ferritin/ribonucleotide reductase-like family protein	143	100	155	473	391	478	5.58095e-13	1.58259	1.90283e-14	58.6301	2.99508	12.2533
Phvul.003G197700	AT1G60010.1	AT1G60010	unknown protein; FUNCTIONS IN: molecular_function unknown; INVOLVED IN: N-terminal protein myristoylation; LOCATED IN: cellular_component unknown; EXPRESSED IN: 22 plant structures; EXPRESSED DURING: 13 growth stages; BEST Arabidopsis thaliana protein match is: unknown protein (TAIR:AT1G10530.1); Has 185 Blast hits to 185 proteins in 18 species: Archae - 0; Bacteria - 0; Metazoa - 0; Fungi - 3; P…	95	79	85	336	269	276	5.8504e-13	1.59747	2.00366e-14	58.5285	3.02613	12.2328
Phvul.001G131700	AT2G41740.1	VLN2|ATVLN2	villin 2	107	120	106	335	404	363	5.86891e-13	1.56711	2.013e-14	58.5194	2.9631	12.2314
Phvul.007G229500	AT3G10080.1	AT3G10080	RmlC-like cupins superfamily protein	0	0	0	34	57	63	5.94414e-13	7.9622	2.04185e-14	58.4914	249.379	12.2259
Phvul.005G113800	AT4G11290.1	AT4G11290	Peroxidase superfamily protein	11	4	12	159	81	137	8.08994e-13	3.62083	2.79548e-14	57.8734	12.3021	12.0921
Phvul.001G252200	AT5G10240.1	ASN3	asparagine synthetase 3	132	100	110	402	352	351	9.55142e-13	1.52386	3.32003e-14	57.5351	2.8756	12.0199
Phvul.009G138100	0	#N/A	#N/A	0	0	0	103	78	34	9.75864e-13	8.45475	3.39704e-14	57.49	350.86	12.0106
Phvul.001G036200	AT2G46210.1	AT2G46210	Fatty acid/sphingolipid desaturase	24	10	20	149	114	157	1.02989e-12	2.78206	3.60089e-14	57.3754	6.87835	11.9872
Phvul.001G142300	AT2G42110.1	AT2G42110	unknown protein; Has 27 Blast hits to 27 proteins in 11 species: Archae - 0; Bacteria - 0; Metazoa - 0; Fungi - 0; Plants - 25; Viruses - 0; Other Eukaryotes - 2 (source: NCBI BLink).	0	0	0	49	33	80	1.11014e-12	8.0072	3.89284e-14	57.222	257.281	11.9546
Phvul.009G074400	AT4G07960.1	ATCSLC12|CSLC12	Cellulose-synthase-like C12	159	173	159	503	377	439	1.2537e-12	1.25483	4.40265e-14	56.98	2.38639	11.9018
Phvul.001G045900	AT4G31890.1	AT4G31890	ARM repeat superfamily protein	19	16	12	107	98	147	1.2637e-12	2.72612	4.44423e-14	56.9615	6.61673	11.8984
Phvul.002G123300	AT1G31650.1	ROPGEF14|ATROPGEF14	RHO guanyl-nucleotide exchange factor 14	82	56	67	637	267	465	1.28897e-12	2.55066	4.53968e-14	56.9197	5.85903	11.8898
Phvul.002G308900	AT4G15450.1	AT4G15450	Senescence/dehydration-associated protein-related	40	43	58	183	195	199	1.38384e-12	1.87181	4.88797e-14	56.7744	3.65992	11.8589
Phvul.001G216600	AT4G01850.1	AtSAM2|SAM-2|MAT2|SAM2	S-adenosylmethionine synthetase 2	369	398	387	870	949	886	1.40732e-12	1.0681	4.9781e-14	56.7384	2.09668	11.8516
Phvul.010G010500	AT5G48800.1	AT5G48800	Phototropic-responsive NPH3 family protein	112	97	105	296	304	393	1.4465e-12	1.48922	5.12407e-14	56.6816	2.80737	11.8397
Phvul.011G025500	AT4G38430.1	ATROPGEF1|ROPGEF1	rho guanyl-nucleotide exchange factor 1	61	70	93	281	252	259	1.69488e-12	1.65994	6.02995e-14	56.3615	3.16004	11.7709
Phvul.007G194400	AT2G31270.1	CDT1A|CDT1|ATCDT1A	homolog of yeast CDT1 A	23	14	15	131	115	112	1.73707e-12	2.61466	6.19779e-14	56.3075	6.12477	11.7602
Phvul.008G137200	AT5G48500.1	AT5G48500	unknown protein; BEST Arabidopsis thaliana protein match is: unknown protein (TAIR:AT2G10930.1); Has 30201 Blast hits to 17322 proteins in 780 species: Archae - 12; Bacteria - 1396; Metazoa - 17338; Fungi - 3422; Plants - 5037; Viruses - 0; Other Eukaryotes - 2996 (source: NCBI BLink).	0	0	0	50	53	35	1.73707e-12	7.81287	6.19393e-14	56.3087	224.858	11.7602
Phvul.005G134000	AT2G28305.1	ATLOG1|LOG1	Putative lysine decarboxylase family protein	23	18	9	500	446	151	1.83886e-12	4.30332	6.57036e-14	56.1927	19.7437	11.7355
Phvul.011G130300	AT2G42610.2	LSH10	Protein of unknown function (DUF640)	21	13	17	137	100	200	2.03075e-12	2.91174	7.28717e-14	55.9892	7.52525	11.6923
Phvul.004G086300	AT1G71830.1	ATSERK1|SERK1	somatic embryogenesis receptor-like kinase 1	11	11	20	108	175	135	2.03325e-12	3.16872	7.30651e-14	55.9839	8.99249	11.6918
Phvul.006G212401	AT4G22970.1	RSW4|ESP|AESP	homolog of separase	40	22	38	179	152	197	2.09295e-12	2.22696	7.55314e-14	55.9187	4.68145	11.6792
Phvul.009G161600	AT5G13980.2	AT5G13980	Glycosyl hydrolase family 38 protein	68	63	69	254	490	427	2.30826e-12	2.39689	8.35376e-14	55.7206	5.26666	11.6367
Phvul.002G218100	AT4G21270.1	KATA|KATAP|ATK1	kinesin 1	0	0	0	41	33	52	2.37591e-12	7.65729	8.62288e-14	55.6583	201.871	11.6242
Phvul.005G081400	AT1G16920.1	RAB11|ATRABA1B|RABA1b	RAB GTPase homolog A1B	276	290	296	856	841	685	2.39353e-12	1.30814	8.69906e-14	55.641	2.47623	11.621
Phvul.004G176100	AT1G69770.1	CMT3	chromomethylase 3	82	37	69	363	287	385	2.58009e-12	2.28305	9.4035e-14	55.4879	4.86705	11.5884
Phvul.002G011900	AT5G67460.1	AT5G67460	O-Glycosyl hydrolases family 17 protein	0	0	0	37	41	43	2.59379e-12	7.61211	9.46667e-14	55.4748	195.648	11.5861
Phvul.004G034600	AT5G15510.1	AT5G15510	TPX2 (targeting protein for Xklp2) protein family	0	0	4	69	50	99	2.60378e-12	5.59152	9.51646e-14	55.4644	48.2186	11.5844
Phvul.007G111300	AT5G51670.1	AT5G51670	Protein of unknown function (DUF668)	3	4	4	76	76	54	2.67556e-12	4.07232	9.79247e-14	55.4082	16.8225	11.5726
Phvul.005G113700	AT3G21820.1	ATXR2|SDG36	histone-lysine N-methyltransferase ATXR2	13	13	10	96	87	88	2.84978e-12	2.74519	1.04738e-13	55.276	6.70479	11.5452
Phvul.009G152200	AT1G77580.2	AT1G77580	Plant protein of unknown function (DUF869)	135	128	143	591	486	388	2.92833e-12	1.69072	1.07775e-13	55.2198	3.22818	11.5334
Phvul.002G289700	AT1G63640.1	AT1G63640	P-loop nucleoside triphosphate hydrolases superfamily protein with CH (Calponin Homology) domain	69	51	81	265	274	253	3.02871e-12	1.81773	1.11624e-13	55.1509	3.52526	11.5187
Phvul.006G130400	AT3G54950.1	PLA IIIA|PLP7	patatin-like protein 6	0	5	4	76	88	65	3.04975e-12	4.52123	1.12555e-13	55.1345	22.9628	11.5157
Phvul.008G048000	AT2G44770.1	AT2G44770	ELMO/CED-12 family protein	125	115	115	804	669	402	3.30314e-12	2.24509	1.22076e-13	54.9749	4.74068	11.4811
Phvul.001G268400	AT2G42520.1	AT2G42520	P-loop containing nucleoside triphosphate hydrolases superfamily protein	94	88	97	265	245	279	3.33338e-12	1.33153	1.23364e-13	54.9543	2.51669	11.4771
Phvul.006G106200	0	#N/A	#N/A	0	0	3	88	158	57	3.51961e-12	6.53788	1.30616e-13	54.8421	92.9177	11.4535
Phvul.010G110900	AT3G25500.1	AFH1|AHF1|FH1|ATFH1	formin homology 1	121	86	122	394	304	387	3.69529e-12	1.54821	1.37324e-13	54.7436	2.92455	11.4324
Phvul.007G179800	AT3G05330.1	ATN|ATTAN	cyclin family	5	0	5	80	66	130	3.76696e-12	4.60147	1.4018e-13	54.7032	24.2763	11.424
Phvul.004G032800	AT5G15350.1	AtENODL17|ENODL17	early nodulin-like protein 17	73	53	46	321	233	247	4.08658e-12	2.04499	1.52701e-13	54.535	4.1267	11.3886
Phvul.011G180900	AT3G12670.1	emb2742	CTP synthase family protein	90	70	79	340	286	258	4.36097e-12	1.72147	1.634e-13	54.402	3.29773	11.3604
Phvul.001G130300	AT3G10310.1	AT3G10310	P-loop nucleoside triphosphate hydrolases superfamily protein with CH (Calponin Homology) domain	6	0	0	114	66	109	4.59952e-12	5.39529	1.72573e-13	54.2946	42.0866	11.3373
Phvul.001G202400	AT1G03470.1	AT1G03470	Kinase interacting (KIP1-like) family protein	6	5	0	72	81	86	5.11539e-12	4.26963	1.92974e-13	54.0751	19.288	11.2911
Phvul.007G223900	AT4G12080.1	AHL1|ATAHL1	AT-hook motif nuclear-localized protein 1	10	8	4	141	139	76	5.2269e-12	3.86066	1.97715e-13	54.0274	14.527	11.2818
Phvul.002G094000	AT1G70940.1	PIN3|ATPIN3	Auxin efflux carrier family protein	200	193	162	692	486	537	6.08227e-12	1.45461	2.31936e-13	53.7137	2.74082	11.2159
Phvul.004G058100	AT3G01710.2	AT3G01710	TPX2 (targeting protein for Xklp2) protein family	11	0	6	126	119	128	6.16207e-12	4.2817	2.35294e-13	53.6855	19.4501	11.2103
Phvul.003G214600	AT4G00100.1	RPS13|RPS13A|PFL2|ATRPS13A	ribosomal protein S13A	522	477	596	1408	1076	1220	6.20713e-12	1.04666	2.37332e-13	53.6685	2.06575	11.2071
Phvul.006G095800	AT1G54690.1	H2AXB|HTA3|G-H2AX|GAMMA-H2AX	gamma histone variant H2AX	84	62	83	291	251	252	6.45805e-12	1.6272	2.47587e-13	53.5854	3.08912	11.1899
Phvul.003G228100	AT3G60190.1	ADLP2|DRP1E|EDR3|DL1E|ADL1E|ADL4	DYNAMIN-like 1E	0	0	0	34	45	43	6.55299e-12	7.62833	2.51561e-13	53.5542	197.859	11.1836
Phvul.009G189500	AT1G74690.1	IQD31	IQ-domain 31	66	55	49	243	280	220	6.61521e-12	1.96824	2.54288e-13	53.533	3.9129	11.1795
Phvul.009G089000	AT5G10970.1	AT5G10970	C2H2 and C2HC zinc fingers superfamily protein	55	61	55	203	166	211	7.06106e-12	1.59027	2.71788e-13	53.4022	3.01105	11.1511
Phvul.007G195100	AT2G42430.1	ASL18|LBD16	lateral organ boundaries-domain 16	0	0	0	79	41	36	7.41848e-12	7.97368	2.85924e-13	53.3026	251.373	11.1297
Phvul.008G177200	AT4G09060.1	AT4G09060	unknown protein; BEST Arabidopsis thaliana protein match is: unknown protein (TAIR:AT1G14680.1).	0	0	0	47	30	78	7.42689e-12	7.94146	2.86628e-13	53.2978	245.82	11.1292
Phvul.003G171100	AT2G11910.1	AT2G11910	unknown protein; FUNCTIONS IN: molecular_function unknown; INVOLVED IN: biological_process unknown; LOCATED IN: chloroplast envelope; EXPRESSED IN: 22 plant structures; EXPRESSED DURING: 13 growth stages; Has 92883 Blast hits to 31060 proteins in 1576 species: Archae - 765; Bacteria - 32670; Metazoa - 21164; Fungi - 12252; Plants - 4238; Viruses - 1282; Other Eukaryotes - 20512 (source: NCBI BLin…	133	114	142	418	352	351	7.6769e-12	1.36122	2.96669e-13	53.2302	2.56903	11.1148
Phvul.005G167900	AT3G16060.1	AT3G16060	ATP binding microtubule motor family protein	140	87	109	408	390	400	8.16919e-12	1.6649	3.16529e-13	53.1029	3.17091	11.0878
Phvul.010G031500	AT5G48460.1	AT5G48460	Actin binding Calponin homology (CH) domain-containing protein	58	47	63	197	211	295	8.29595e-12	1.89273	3.22712e-13	53.0649	3.71338	11.0811
Phvul.004G082700	AT2G37170.1	PIP2;2|PIP2B	plasma membrane intrinsic protein 2	95	81	87	281	224	291	9.00461e-12	1.4239	3.50739e-13	52.9013	2.68309	11.0455
Phvul.008G039800	AT5G39420.1	cdc2cAt	CDC2C	0	4	0	57	76	61	9.45092e-12	5.4465	3.6909e-13	52.8011	43.6073	11.0245
Phvul.010G075300	AT3G54030.1	AT3G54030	Protein kinase protein with tetratricopeptide repeat domain	58	55	42	246	302	215	9.61181e-12	2.14345	3.76356e-13	52.7628	4.41818	11.0172
Phvul.003G296500	AT1G05710.5	AT1G05710	basic helix-loop-helix (bHLH) DNA-binding superfamily protein	208	242	173	906	622	637	1.02545e-11	1.6261	4.0257e-13	52.6306	3.08677	10.9891
Phvul.003G043200	AT1G26480.1	GF14 IOTA|GRF12	general regulatory factor 12	305	242	320	769	672	720	1.1057e-11	1.15026	4.36136e-13	52.4733	2.21955	10.9564
Phvul.008G019100	AT1G28110.2	SCPL45	serine carboxypeptidase-like 45	15	13	17	86	109	116	1.1057e-11	2.62592	4.36333e-13	52.4724	6.17277	10.9564
Phvul.006G069200	AT5G58600.1	TBL44|PMR5	Plant protein of unknown function (DUF828)	99	99	102	308	272	271	1.11425e-11	1.3387	4.40278e-13	52.4547	2.52923	10.953
Phvul.003G102500	AT5G18560.1	PUCHI	Integrase-type DNA-binding superfamily protein	0	0	0	217	36	76	1.12657e-11	9.02634	4.45721e-13	52.4306	521.435	10.9482
Phvul.001G139900	AT3G47370.3	AT3G47370	Ribosomal protein S10p/S20e family protein	574	579	665	1559	1287	1267	1.12676e-11	1.01364	4.46374e-13	52.4277	2.01901	10.9482
Phvul.003G159700	AT2G26730.1	AT2G26730	Leucine-rich repeat protein kinase family protein	185	145	159	612	698	493	1.22379e-11	1.72689	4.86688e-13	52.2579	3.31013	10.9123
Phvul.002G223600	AT5G54390.1	HL|ATAHL|AHL	HAL2-like	373	452	337	1401	1546	1075	1.25912e-11	1.63745	5.02027e-13	52.197	3.11115	10.8999
Phvul.006G155200	AT1G07770.2	RPS15A	ribosomal protein S15A	702	798	721	1854	1829	1574	1.31872e-11	1.08328	5.2781e-13	52.0987	2.11885	10.8798
Phvul.009G126600	AT1G21740.1	AT1G21740	Protein of unknown function (DUF630 and DUF632)	38	36	47	177	135	172	1.45027e-11	1.82913	5.81207e-13	51.9094	3.55322	10.8386
Phvul.009G041800	0	#N/A	#N/A	8	15	7	95	112	89	1.51338e-11	3.14619	6.08043e-13	51.8208	8.85317	10.8201
Phvul.002G330300	AT1G73590.1	PIN1|ATPIN1	Auxin efflux carrier family protein	0	0	0	37	45	36	1.51935e-11	7.58409	6.11219e-13	51.8106	191.883	10.8183
Phvul.003G168000	AT5G15080.1	AT5G15080	Protein kinase superfamily protein	116	101	123	315	295	313	1.54592e-11	1.27453	6.24278e-13	51.7691	2.4192	10.8108
Phvul.002G166000	AT2G18190.1	AT2G18190	P-loop containing nucleoside triphosphate hydrolases superfamily protein	124	91	75	606	641	383	1.57511e-11	2.33382	6.3687e-13	51.7299	5.04138	10.8027
Phvul.002G011500	AT1G64960.1	AT1G64960	ARM repeat superfamily protein	11	13	14	96	71	109	1.65853e-11	2.68509	6.73145e-13	51.6211	6.43119	10.7803
Phvul.006G210700	AT1G09980.2	AT1G09980	Putative serine esterase family protein	28	26	30	164	135	121	1.69342e-11	2.15838	6.88172e-13	51.5777	4.46414	10.7712
Phvul.011G040700	AT4G39050.1	AT4G39050	Kinesin motor family protein	137	117	175	421	398	427	1.71706e-11	1.37408	6.98654e-13	51.5481	2.59203	10.7652
Phvul.005G117500	AT5G06390.1	FLA17	FASCICLIN-like arabinogalactan protein 17 precursor	21	13	21	121	129	107	1.73735e-11	2.539	7.078e-13	51.5225	5.81185	10.7601
Phvul.007G111200	AT3G22930.1	CML11	calmodulin-like 11	22	19	14	111	96	118	1.7523e-11	2.38917	7.14785e-13	51.5033	5.23857	10.7564
Phvul.003G191800	AT5G62550.1	AT5G62550	unknown protein; FUNCTIONS IN: molecular_function unknown; INVOLVED IN: biological_process unknown; LOCATED IN: plasma membrane; EXPRESSED IN: 17 plant structures; EXPRESSED DURING: 9 growth stages; Has 14949 Blast hits to 9947 proteins in 971 species: Archae - 43; Bacteria - 3248; Metazoa - 4424; Fungi - 1542; Plants - 562; Viruses - 55; Other Eukaryotes - 5075 (source: NCBI BLink).	40	27	46	209	154	294	1.94967e-11	2.35659	7.97288e-13	51.2888	5.1216	10.71
Phvul.011G079800	AT5G60690.1	IFL|REV|IFL1	Homeobox-leucine zipper family protein / lipid-binding START domain-containing protein	568	686	699	1653	2230	1778	2.03097e-11	1.38452	8.31572e-13	51.2062	2.61084	10.6923
Phvul.006G013500	AT3G07800.1	AT3G07800	Thymidine kinase	26	27	23	133	103	128	2.10726e-11	2.08731	8.64965e-13	51.1289	4.24954	10.6763
Phvul.008G007200	AT1G67035.2	AT1G67035	unknown protein; FUNCTIONS IN: molecular_function unknown; INVOLVED IN: biological_process unknown; LOCATED IN: cellular_component unknown; BEST Arabidopsis thaliana protein match is: unknown protein (TAIR:AT5G38300.1).	2	0	2	50	41	79	2.11868e-11	5.22601	8.71817e-13	51.1134	37.4271	10.6739
Phvul.001G027700	AT1G27460.1	NPGR1	no pollen germination related 1	21	19	9	111	139	193	2.23089e-11	2.99849	9.1913e-13	51.0096	7.99166	10.6515
Phvul.011G158800	AT1G53140.1	DRP5A	Dynamin related protein 5A	23	6	11	143	125	159	2.24005e-11	3.23561	9.24052e-13	50.9992	9.4192	10.6497
Phvul.001G035200	AT3G25690.2	CHUP1	Hydroxyproline-rich glycoprotein family protein	0	0	0	42	29	70	2.27992e-11	7.80714	9.41985e-13	50.9614	223.967	10.6421
Phvul.007G135100	AT3G23990.1	HSP60|HSP60-3B	heat shock protein 60	562	454	633	1508	1241	1331	2.3342e-11	1.13998	9.66467e-13	50.9111	2.20378	10.6319
Phvul.004G018100	AT5G14880.1	AT5G14880	Potassium transporter family protein	206	136	134	663	637	539	2.3369e-11	1.78336	9.68781e-13	50.9064	3.44227	10.6314
Phvul.004G155500	AT5G38280.1	PR5K	PR5-like receptor kinase	81	140	110	372	561	576	2.45118e-11	2.03212	1.01991e-12	50.8054	4.09004	10.6106
Phvul.007G209600	AT2G47000.1	MDR4|ATPGP4|PGP4|ABCB4	ATP binding cassette subfamily B4	649	538	610	1349	1517	1437	2.48541e-11	1.09722	1.0367e-12	50.7734	2.13942	10.6046
Phvul.011G088900	AT1G08200.1	AXS2	UDP-D-apiose/UDP-D-xylose synthase 2	436	420	578	1147	1001	1254	2.5017e-11	1.07819	1.04477e-12	50.7582	2.11139	10.6018
Phvul.003G193100	AT5G62710.1	AT5G62710	Leucine-rich repeat protein kinase family protein	0	0	0	34	34	43	2.54487e-11	7.48176	1.0641e-12	50.7222	178.745	10.5943
Phvul.007G151300	AT1G08080.1	ACA7|ATACA7	alpha carbonic anhydrase 7	0	0	0	51	59	30	2.58817e-11	7.84107	1.08353e-12	50.6867	229.296	10.587
Phvul.009G247500	AT4G15790.1	AT4G15790	unknown protein; INVOLVED IN: biological_process unknown; LOCATED IN: chloroplast; EXPRESSED IN: 21 plant structures; EXPRESSED DURING: 13 growth stages; Has 411 Blast hits to 380 proteins in 121 species: Archae - 4; Bacteria - 107; Metazoa - 85; Fungi - 29; Plants - 59; Viruses - 0; Other Eukaryotes - 127 (source: NCBI BLink).	27	12	23	147	113	146	2.60425e-11	2.53565	1.09159e-12	50.6721	5.79837	10.5843
Phvul.011G046300	AT1G49320.1	ATUSPL1|USPL1	unknown seed protein like 1	72	81	88	300	764	894	2.62347e-11	2.86363	1.10233e-12	50.6529	7.27845	10.5811
Phvul.005G172500	AT1G15660.1	CENP-C	centromere protein C	31	13	23	144	129	165	2.95088e-11	2.53308	1.24292e-12	50.4173	5.78807	10.53
Phvul.003G250400	AT3G50780.1	AT3G50780	BEST Arabidopsis thaliana protein match is: BTB/POZ domain-containing protein (TAIR:AT1G63850.1); Has 298 Blast hits to 298 proteins in 22 species: Archae - 0; Bacteria - 0; Metazoa - 10; Fungi - 0; Plants - 287; Viruses - 0; Other Eukaryotes - 1 (source: NCBI BLink).	19	16	16	93	165	153	3.10487e-11	2.85278	1.30982e-12	50.3144	7.22392	10.508
Phvul.008G243000	AT5G37010.1	AT5G37010	unknown protein; FUNCTIONS IN: molecular_function unknown; INVOLVED IN: N-terminal protein myristoylation; EXPRESSED IN: 22 plant structures; EXPRESSED DURING: 13 growth stages; BEST Arabidopsis thaliana protein match is: unknown protein (TAIR:AT1G65710.1); Has 6746 Blast hits to 5259 proteins in 486 species: Archae - 7; Bacteria - 485; Metazoa - 3508; Fungi - 577; Plants - 378; Viruses - 50; Oth…	5	0	0	60	72	109	3.38633e-11	5.40455	1.43326e-12	50.1377	42.3575	10.4703
Phvul.008G106200	0	#N/A	#N/A	0	0	0	36	51	35	3.45681e-11	7.63831	1.46662e-12	50.0926	199.233	10.4613
Phvul.009G128200	AT1G44110.1	CYCA1;1	Cyclin A1;1	12	0	10	204	121	184	3.70611e-11	4.34824	1.57429e-12	49.9536	20.3681	10.4311
Phvul.005G057600	AT3G12920.1	AT3G12920	SBP (S-ribonuclease binding protein) family protein	25	20	26	112	161	143	3.75065e-11	2.39349	1.59725e-12	49.9251	5.25428	10.4259
Phvul.002G165100	AT2G46500.2	ATPI4K GAMMA 4|UBDK GAMMA 4|PI4K GAMMA 4	phosphoinositide 4-kinase gamma 4	4	9	4	71	62	110	3.80066e-11	3.6575	1.62222e-12	49.8947	12.6188	10.4201
Phvul.007G056700	AT1G05370.1	AT1G05370	Sec14p-like phosphatidylinositol transfer family protein	18	11	9	90	157	145	3.84554e-11	3.2046	1.64334e-12	49.8693	9.21892	10.415
Phvul.003G163950	AT4G22380.1	AT4G22380	Ribosomal protein L7Ae/L30e/S12e/Gadd45 family protein	214	184	254	716	545	573	3.87245e-11	1.32537	1.65682e-12	49.8533	2.50596	10.412
Phvul.008G106100	AT4G31980.1	AT4G31980	unknown protein; CONTAINS InterPro DOMAIN/s: Protein of unknown function DUF247, plant (InterPro:IPR004158), Protein of unknown function DUF862, eukaryotic (InterPro:IPR008580); BEST Arabidopsis thaliana protein match is: Plant protein of unknown function (DUF247) (TAIR:AT5G11290.1); Has 1967 Blast hits to 1844 proteins in 183 species: Archae - 0; Bacteria - 6; Metazoa - 223; Fungi - 83; Plants -…	2	0	0	39	49	48	3.88897e-11	5.92162	1.66588e-12	49.8426	60.6156	10.4102
Phvul.005G025900	AT5G07030.1	AT5G07030	Eukaryotic aspartyl protease family protein	56	20	39	414	204	430	4.26963e-11	2.9922	1.83767e-12	49.65	7.95687	10.3696
Phvul.002G008900	AT4G37770.1	ACS8	1-amino-cyclopropane-1-carboxylate synthase 8	0	0	0	120	82	27	4.44277e-11	8.54723	1.919e-12	49.5651	374.088	10.3523
Phvul.002G076200	AT1G24130.1	AT1G24130	Transducin/WD40 repeat-like superfamily protein	173	184	194	564	399	469	4.45019e-11	1.20742	1.92448e-12	49.5595	2.30924	10.3516
Phvul.007G081100	AT1G21090.1	AT1G21090	Cupredoxin superfamily protein	0	0	0	48	31	35	4.70028e-11	7.51905	2.03744e-12	49.4476	183.426	10.3279
Phvul.007G044000	AT3G19590.1	BUB3.1	Transducin/WD40 repeat-like superfamily protein	29	25	39	134	128	160	4.95147e-11	2.01388	2.15138e-12	49.3408	4.03868	10.3053
Phvul.007G234700	AT3G52490.1	AT3G52490	Double Clp-N motif-containing P-loop nucleoside triphosphate hydrolases superfamily protein	0	0	0	35	52	35	5.01821e-11	7.63951	2.18295e-12	49.3123	199.399	10.2995
Phvul.007G058400	AT3G22550.1	AT3G22550	Protein of unknown function (DUF581)	42	30	32	145	141	158	5.26852e-11	1.92379	2.29722e-12	49.2122	3.79418	10.2783
Phvul.001G031300	AT1G10120.1	AT1G10120	basic helix-loop-helix (bHLH) DNA-binding superfamily protein	378	322	438	888	787	996	5.57803e-11	1.06069	2.43788e-12	49.0956	2.08592	10.2535
Phvul.006G110500	AT3G61650.1	TUBG1	gamma-tubulin	62	76	93	237	262	269	5.79656e-11	1.5732	2.53931e-12	49.0156	2.97564	10.2368
Phvul.008G022700	AT5G16000.1	NIK1	NSP-interacting kinase 1	36	42	41	214	299	173	5.9813e-11	2.3834	2.62941e-12	48.9472	5.21766	10.2232
Phvul.008G236700	AT1G66250.1	AT1G66250	O-Glycosyl hydrolases family 17 protein	99	83	87	365	330	264	6.73237e-11	1.67217	2.96303e-12	48.713	3.18693	10.1718
Phvul.002G307200	AT4G29240.1	AT4G29240	Leucine-rich repeat (LRR) family protein	8	13	15	87	105	88	6.94298e-11	2.80579	3.06282e-12	48.648	6.9924	10.1585
Phvul.002G088900	AT2G02820.2	MYB88|AtMYB88	myb domain protein 88	94	84	127	332	294	450	7.13524e-11	1.6452	3.15128e-12	48.5922	3.12791	10.1466
Phvul.002G151300	AT1G12420.1	ACR8	ACT domain repeat 8	25	27	21	267	123	154	7.20866e-11	2.71871	3.19108e-12	48.5675	6.58282	10.1421
Phvul.007G023800	AT5G55820.1	AT5G55820	CONTAINS InterPro DOMAIN/s: Inner centromere protein, ARK-binding region (InterPro:IPR005635); Has 1807 Blast hits to 1807 proteins in 277 species: Archae - 0; Bacteria - 0; Metazoa - 736; Fungi - 347; Plants - 385; Viruses - 0; Other Eukaryotes - 339 (source: NCBI BLink).	52	64	80	232	192	234	7.50774e-11	1.58029	3.32731e-12	48.4856	2.9903	10.1245
Phvul.009G033500	AT1G72230.1	AT1G72230	Cupredoxin superfamily protein	0	0	0	28	55	47	7.57059e-11	7.72754	3.36542e-12	48.4632	211.944	10.1209
Phvul.003G136400	AT5G56970.1	ATCKX3|CKX3	cytokinin oxidase 3	0	0	0	118	52	31	7.57059e-11	8.34236	3.36677e-12	48.4624	324.564	10.1209
Phvul.009G121600	AT1G77720.1	PPK1	putative protein kinase 1	73	38	70	270	247	277	7.73207e-11	1.96357	3.45044e-12	48.4143	3.90027	10.1117
Phvul.002G321200	AT1G14850.1	NUP155	nucleoporin 155	116	109	143	332	297	341	7.78552e-11	1.23133	3.47827e-12	48.3985	2.34783	10.1087
Phvul.009G066960	AT1G46480.1	WOX4	WUSCHEL related homeobox 4	102	144	113	364	507	435	8.50886e-11	1.70865	3.81883e-12	48.2154	3.26855	10.0701
Phvul.002G158000	AT4G11450.1	AT4G11450	Protein of unknown function (DUF3527)	22	30	20	165	150	113	9.04865e-11	2.41257	4.07497e-12	48.0881	5.32421	10.0434
Phvul.006G052900	AT5G55540.1	TRN1|LOP1	tornado 1	31	16	19	121	145	150	9.05434e-11	2.48742	4.08216e-12	48.0846	5.60773	10.0431
Phvul.001G065100	AT1G76980.1	AT1G76980	FUNCTIONS IN: molecular_function unknown; INVOLVED IN: biological_process unknown; LOCATED IN: cellular_component unknown; BEST Arabidopsis thaliana protein match is: embryo defective 2170 (TAIR:AT1G21390.1); Has 61 Blast hits to 61 proteins in 18 species: Archae - 0; Bacteria - 8; Metazoa - 8; Fungi - 2; Plants - 40; Viruses - 3; Other Eukaryotes - 0 (source: NCBI BLink).	28	30	28	133	135	119	9.3106e-11	2.00862	4.20245e-12	48.0277	4.02398	10.031
Phvul.003G029400	AT1G71110.1	AT1G71110	unknown protein; FUNCTIONS IN: molecular_function unknown; INVOLVED IN: biological_process unknown; LOCATED IN: endomembrane system; BEST Arabidopsis thaliana protein match is: unknown protein (TAIR:AT2G12400.1); Has 173 Blast hits to 169 proteins in 21 species: Archae - 0; Bacteria - 0; Metazoa - 3; Fungi - 0; Plants - 165; Viruses - 0; Other Eukaryotes - 5 (source: NCBI BLink).	16	20	22	111	97	99	9.52299e-11	2.24009	4.31292e-12	47.9768	4.72427	10.0212
Phvul.009G167000	AT2G18110.1	AT2G18110	Translation elongation factor EF1B/ribosomal protein S6 family protein	326	288	414	902	748	876	1.01367e-10	1.12951	4.60642e-12	47.8477	2.18784	9.9941
Phvul.009G253400	0	#N/A	#N/A	8	4	3	64	82	67	1.13114e-10	3.66616	5.15757e-12	47.6262	12.6947	9.94648
Phvul.009G161800	AT4G25630.1	ATFIB2|FIB2	fibrillarin 2	114	72	134	514	402	387	1.1649e-10	1.86105	5.31748e-12	47.5663	3.63271	9.93371
Phvul.001G123200	AT1G68060.1	ATMAP70-1|MAP70-1	microtubule-associated proteins 70-1	86	71	88	236	230	251	1.173e-10	1.38221	5.36042e-12	47.5505	2.60668	9.9307
Phvul.011G197000	AT5G16080.1	AtCXE17|CXE17	carboxyesterase 17	45	47	9	536	556	353	1.17499e-10	3.67453	5.38152e-12	47.5428	12.7686	9.92997
Phvul.009G102200	AT4G31590.1	ATCSLC5|ATCSLC05|CSLC05|CSLC5	Cellulose-synthase-like C5	29	29	34	184	254	142	1.18179e-10	2.51316	5.41874e-12	47.5293	5.7087	9.92746
Phvul.007G158200	AT2G37470.1	AT2G37470	Histone superfamily protein	123	121	126	302	309	322	1.18643e-10	1.1691	5.44606e-12	47.5195	2.24872	9.92576
Phvul.003G223200	AT4G16780.1	ATHB2|ATHB-2|HAT4|HB-2	homeobox protein 2	101	106	78	383	300	291	1.2503e-10	1.60417	5.75205e-12	47.4123	3.0402	9.90298
Phvul.003G080100	AT4G22010.1	sks4	SKU5 similar 4	15	11	20	88	104	110	1.26168e-10	2.55265	5.81086e-12	47.3924	5.86711	9.89905
Phvul.002G201100	AT1G09815.1	POLD4	polymerase delta 4	4	0	0	73	42	70	1.27581e-10	5.34041	5.88244e-12	47.3684	40.5157	9.89421
Phvul.007G054100	AT5G19320.1	RANGAP2	RAN GTPase activating protein 2	222	203	231	500	513	505	1.28158e-10	1.04684	5.91557e-12	47.3574	2.06599	9.89226
Phvul.006G031450	AT5G50890.1	AT5G50890	alpha/beta-Hydrolases superfamily protein	0	0	4	49	51	80	1.29736e-10	5.32416	5.99507e-12	47.3312	40.062	9.88694
Phvul.010G105400	AT2G46170.1	AT2G46170	Reticulon family protein	501	283	468	1639	1267	1413	1.3653e-10	1.61438	6.32996e-12	47.2246	3.0618	9.86477
Phvul.003G102100	AT5G18590.2	AT5G18590	Galactose oxidase/kelch repeat superfamily protein	11	19	28	141	111	123	1.48827e-10	2.53101	6.9305e-12	47.047	5.77977	9.82732
Phvul.001G246800	AT3G51740.1	IMK2	inflorescence meristem receptor-like kinase 2	4	0	4	56	50	74	1.49094e-10	4.3158	6.95053e-12	47.0413	19.9153	9.82654
Phvul.001G052600	AT3G10180.1	AT3G10180	P-loop containing nucleoside triphosphate hydrolases superfamily protein	24	29	29	129	101	129	1.51244e-10	1.95948	7.05854e-12	47.0111	3.88922	9.82032
Phvul.003G181400	AT1G73990.1	SPPA1|SPPA	signal peptide peptidase	115	145	133	410	400	338	1.53878e-10	1.38789	7.18931e-12	46.9751	2.61695	9.81282
Phvul.008G272800	AT5G55250.1	IAMT1	IAA carboxylmethyltransferase 1	6	0	5	100	108	63	1.63658e-10	4.47049	7.6797e-12	46.8458	22.1692	9.78606
Phvul.002G063400	AT1G70550.2	AT1G70550	Protein of Unknown Function (DUF239)	5	0	0	78	72	57	1.65669e-10	5.2008	7.78255e-12	46.8197	36.7788	9.78076
Phvul.001G154100	AT1G03080.1	AT1G03080	kinase interacting (KIP1-like) family protein	311	229	324	720	850	878	1.72567e-10	1.33918	8.13304e-12	46.7334	2.53007	9.76304
Phvul.002G147300	AT5G65470.1	AT5G65470	O-fucosyltransferase family protein	463	385	411	1014	935	916	1.76924e-10	1.01975	8.3655e-12	46.6782	2.02757	9.75221
Phvul.009G073600	AT4G10810.1	AT4G10810	unknown protein; FUNCTIONS IN: molecular_function unknown; INVOLVED IN: biological_process unknown; LOCATED IN: chloroplast; EXPRESSED IN: 23 plant structures; EXPRESSED DURING: 15 growth stages; BEST Arabidopsis thaliana protein match is: unknown protein (TAIR:AT4G24026.1); Has 1807 Blast hits to 1807 proteins in 277 species: Archae - 0; Bacteria - 0; Metazoa - 736; Fungi - 347; Plants - 385; Vi…	28	31	23	134	130	118	1.76924e-10	2.05612	8.35848e-12	46.6798	4.15867	9.75221
Phvul.002G199000	AT1G30760.1	AT1G30760	FAD-binding Berberine family protein	0	0	0	25	49	59	1.83012e-10	7.74892	8.66274e-12	46.6098	215.108	9.73752
Phvul.008G134400	AT3G07360.1	PUB9|ATPUB9	plant U-box 9	37	50	44	155	175	168	1.96131e-10	1.76601	9.30379e-12	46.4699	3.40112	9.70745
Phvul.001G200900	AT1G09690.1	AT1G09690	Translation protein SH3-like family protein	628	480	585	1522	1168	1349	2.16183e-10	1.08205	1.02881e-11	46.2728	2.11705	9.66518
Phvul.002G016700	AT3G50260.1	DEAR1|ATERF011|CEJ1	cooperatively regulated by ethylene and jasmonate 1	80	89	86	254	227	231	2.30811e-10	1.31597	1.10432e-11	46.134	2.4897	9.63674
Phvul.003G192500	AT1G74720.1	QKY	C2 calcium/lipid-binding plant phosphoribosyltransferase family protein	131	114	106	314	343	341	2.30933e-10	1.34179	1.10609e-11	46.1309	2.53466	9.63651
Phvul.003G112300	AT3G16950.1	ptlpd1|LPD1	lipoamide dehydrogenase 1	80	88	100	325	259	248	2.39826e-10	1.47079	1.15114e-11	46.0527	2.77174	9.6201
Phvul.007G005100	AT5G13000.1	ATGSL12|gsl12|GSL12	glucan synthase-like 12	44	16	16	207	229	227	2.50623e-10	2.94939	1.2068e-11	45.9602	7.72425	9.60098
Phvul.003G066900	AT1G69710.1	AT1G69710	Regulator of chromosome condensation (RCC1) family with FYVE zinc finger domain	22	25	26	105	116	116	2.58026e-10	2.04447	1.24641e-11	45.8969	4.12521	9.58834
Phvul.007G032100	AT2G01210.1	AT2G01210	Leucine-rich repeat protein kinase family protein	75	67	77	205	214	230	2.67643e-10	1.4014	1.29423e-11	45.8232	2.64157	9.57244
Phvul.011G025200	AT2G41990.1	AT2G41990	CONTAINS InterPro DOMAIN/s: Late embryogenesis abundant protein, group 2 (InterPro:IPR004864); BEST Arabidopsis thaliana protein match is: Late embryogenesis abundant (LEA) hydroxyproline-rich glycoprotein family (TAIR:AT4G35170.1); Has 172 Blast hits to 168 proteins in 15 species: Archae - 0; Bacteria - 0; Metazoa - 0; Fungi - 0; Plants - 172; Viruses - 0; Other Eukaryotes - 0 (source: NCBI BLin…	0	5	9	97	72	89	2.71751e-10	4.04355	1.31548e-11	45.7913	16.4903	9.56583
Phvul.009G200200	AT1G08510.1	FATB	fatty acyl-ACP thioesterases B	30	31	33	129	133	124	2.74562e-10	1.87599	1.33049e-11	45.769	3.67053	9.56136
Phvul.006G115900	AT5G53560.1	ATB5-A|CB5-E|ATCB5-E|B52	cytochrome B5 isoform E	23	33	39	149	145	264	3.01655e-10	2.3781	1.46641e-11	45.5785	5.19851	9.52049
Phvul.007G042400	AT2G14900.1	AT2G14900	Gibberellin-regulated family protein	0	0	0	36	31	32	3.02638e-10	7.3205	1.47273e-11	45.5701	159.842	9.51908
Phvul.001G054400	AT1G15520.1	ATABCG40|ABCG40|PDR12|ATPDR12	pleiotropic drug resistance 12	699	903	722	1831	2811	2592	3.05395e-10	1.48236	1.48772e-11	45.5503	2.79405	9.51514
Phvul.008G017000	AT5G13100.1	AT5G13100	unknown protein; Has 1807 Blast hits to 1807 proteins in 277 species: Archae - 0; Bacteria - 0; Metazoa - 736; Fungi - 347; Plants - 385; Viruses - 0; Other Eukaryotes - 339 (source: NCBI BLink).	141	162	183	463	434	390	3.2382e-10	1.24549	1.58243e-11	45.4294	2.37099	9.4897
Phvul.002G158800	AT3G61460.1	BRH1	brassinosteroid-responsive RING-H2	13	8	7	319	93	121	3.28636e-10	4.06132	1.60765e-11	45.3984	16.6947	9.48328
Phvul.001G062900	AT5G05240.1	AT5G05240	Uncharacterised conserved protein (UCP030365)	59	45	80	225	210	246	3.44272e-10	1.72183	1.69118e-11	45.2992	3.29855	9.4631
Phvul.004G026000	AT5G15080.1	AT5G15080	Protein kinase superfamily protein	67	64	63	249	236	192	3.56139e-10	1.64235	1.75311e-11	45.2288	3.12175	9.44838
Phvul.011G108700	AT4G03230.1	AT4G03230	S-locus lectin protein kinase family protein	0	11	13	129	164	221	3.58201e-10	4.26548	1.76509e-11	45.2154	19.2326	9.44587
Phvul.003G279300	AT4G10520.1	AT4G10520	Subtilase family protein	102	122	151	401	311	353	3.80952e-10	1.34013	1.8811e-11	45.0908	2.53175	9.41913
Phvul.011G107700	AT4G15210.1	AT-BETA-AMY|ATBETA-AMY|BMY1|RAM1|BAM5	beta-amylase 5	118	85	116	407	455	326	3.87357e-10	1.74206	1.91669e-11	45.0541	3.34513	9.41189
Phvul.009G012200	AT4G35550.1	HB-4|ATWOX13|WOX13	WUSCHEL related homeobox 13	14	24	19	127	109	96	3.95683e-10	2.38163	1.96356e-11	45.0068	5.21126	9.40265
Phvul.009G109700	AT4G32810.1	CCD8|ATCCD8|MAX4	carotenoid cleavage dioxygenase 8	3	0	0	84	35	61	3.95683e-10	5.71395	1.96395e-11	45.0064	52.4892	9.40265
Phvul.004G120000	AT2G45750.1	AT2G45750	S-adenosyl-L-methionine-dependent methyltransferases superfamily protein	10	17	7	107	127	85	4.41987e-10	3.07689	2.20284e-11	44.7816	8.43791	9.35459
Phvul.L004500	AT1G32860.1	AT1G32860	Glycosyl hydrolase superfamily protein	11	10	19	144	139	82	4.41987e-10	3.04246	2.20508e-11	44.7796	8.23896	9.35459
Phvul.008G161100	AT3G05270.2	AT3G05270	Plant protein of unknown function (DUF869)	13	8	20	97	93	98	4.74595e-10	2.64959	2.37261e-11	44.6362	6.2749	9.32368
Phvul.001G252000	AT4G39860.1	AT4G39860	unknown protein; BEST Arabidopsis thaliana protein match is: unknown protein (TAIR:AT2G22270.1); Has 152 Blast hits to 146 proteins in 19 species: Archae - 0; Bacteria - 0; Metazoa - 0; Fungi - 2; Plants - 146; Viruses - 0; Other Eukaryotes - 4 (source: NCBI BLink).	183	174	158	471	372	421	4.98571e-10	1.12395	2.49502e-11	44.5377	2.17943	9.30227
Phvul.007G178400	AT3G04610.1	FLK	RNA-binding KH domain-containing protein	133	144	146	360	290	349	5.07094e-10	1.0699	2.54545e-11	44.4986	2.09929	9.29491
Phvul.008G258400	AT5G58520.1	AT5G58520	Protein kinase superfamily protein	91	92	126	314	249	339	5.11306e-10	1.3747	2.56921e-11	44.4804	2.59315	9.29132
Phvul.002G292500	AT4G25740.1	AT4G25740	RNA binding Plectin/S10 domain-containing protein	747	592	742	1797	1530	1500	5.47544e-10	1.04775	2.75689e-11	44.3423	2.0673	9.26158
Phvul.002G009900	AT2G22900.1	AT2G22900	Galactosyl transferase GMA12/MNN10 family protein	8	0	8	787	690	477	5.56348e-10	6.77379	2.80691e-11	44.3071	109.425	9.25465
Phvul.010G052500	AT2G28580.1	AT2G28580	Plant protein of unknown function (DUF247)	5	5	7	55	60	61	5.84146e-10	3.20974	2.96208e-11	44.2018	9.25181	9.23348
Phvul.008G098400	AT3G51850.1	CPK13	calcium-dependent protein kinase 13	212	260	342	857	762	704	5.8795e-10	1.3556	2.98438e-11	44.1871	2.55904	9.23066
Phvul.002G290200	AT1G63670.1	AT1G63670	Protein of unknown function (DUF3741)	3	5	5	52	50	58	5.93006e-10	3.45543	3.01307e-11	44.1684	10.9695	9.22694
Phvul.007G011100	AT5G59790.1	AT5G59790	Domain of unknown function (DUF966)	0	0	3	166	39	75	6.63932e-10	6.36408	3.39119e-11	43.937	82.372	9.17788
Phvul.008G235600	AT1G14900.1	HMGA	high mobility group A	120	112	111	411	439	309	6.86573e-10	1.6011	3.51657e-11	43.8659	3.03374	9.16331
Phvul.008G192900	AT3G59110.1	AT3G59110	Protein kinase superfamily protein	68	61	82	304	357	228	7.05894e-10	1.92636	3.62275e-11	43.8077	3.80095	9.15126
Phvul.001G172000	AT5G18520.1	AT5G18520	Lung seven transmembrane receptor family protein	28	52	34	248	198	159	7.65377e-10	2.24866	3.93976e-11	43.6435	4.75242	9.11612
Phvul.003G014200	AT1G14710.1	AT1G14710	hydroxyproline-rich glycoprotein family protein	98	128	134	310	325	330	8.15677e-10	1.26148	4.20702e-11	43.5151	2.39742	9.08848
Phvul.001G221400	AT3G05910.1	AT3G05910	Pectinacetylesterase family protein	20	15	25	243	275	104	8.35534e-10	3.23639	4.3137e-11	43.4661	9.42434	9.07804
Phvul.006G111800	AT3G03300.1	ATDCL2|DCL2	dicer-like 2	41	26	27	218	292	150	8.51388e-10	2.66353	4.40861e-11	43.4235	6.33581	9.06987
Phvul.L003543	AT5G02560.1	HTA12	histone H2A 12	48	37	65	213	225	187	9.19433e-10	1.90297	4.76566e-11	43.2711	3.73982	9.03648
Phvul.011G034100	AT4G38670.3	AT4G38670	Pathogenesis-related thaumatin superfamily protein	20	14	21	96	84	115	9.30071e-10	2.25002	4.82555e-11	43.2467	4.7569	9.03148
Phvul.008G182400	AT4G30200.3	VEL1	vernalization5/VIN3-like	8	12	10	87	80	65	9.42404e-10	2.79222	4.89436e-11	43.219	6.92696	9.02576
Phvul.009G078500	AT2G26180.1	IQD6	IQ-domain 6	0	0	0	42	23	38	9.48746e-10	7.36298	4.93214e-11	43.2039	164.618	9.02285
Phvul.011G014000	AT3G63440.1	ATCKX7|ATCKX6|CKX6	cytokinin oxidase/dehydrogenase 6	0	0	0	85	47	24	9.66145e-10	7.98303	5.02753e-11	43.1665	253.006	9.01496
Phvul.005G106800	AT4G03390.1	SRF3	STRUBBELIG-receptor family 3	149	119	139	421	411	346	9.68962e-10	1.37177	5.04714e-11	43.1588	2.58788	9.01369
Phvul.009G042500	AT5G05180.1	AT5G05180	unknown protein; BEST Arabidopsis thaliana protein match is: unknown protein (TAIR:AT3G10880.1); Has 1807 Blast hits to 1807 proteins in 277 species: Archae - 0; Bacteria - 0; Metazoa - 736; Fungi - 347; Plants - 385; Viruses - 0; Other Eukaryotes - 339 (source: NCBI BLink).	97	47	90	335	305	346	9.79837e-10	1.90442	5.1088e-11	43.1351	3.74359	9.00885
Phvul.011G065300	AT2G28790.1	AT2G28790	Pathogenesis-related thaumatin superfamily protein	138	50	108	620	430	674	9.96237e-10	2.35672	5.20449e-11	43.0988	5.12203	9.00164
Phvul.002G108800	AT5G66230.1	AT5G66230	Chalcone-flavanone isomerase family protein	0	0	0	36	26	33	9.98046e-10	7.25449	5.21904e-11	43.0933	152.693	9.00085
Phvul.007G229000	AT3G52770.1	ZPR3	protein binding	0	0	3	63	56	36	1.01409e-09	5.54352	5.30812e-11	43.0602	46.6407	8.99392
Phvul.011G070800	AT1G07880.2	ATMPK13	Protein kinase superfamily protein	54	35	71	221	194	256	1.02218e-09	1.89808	5.36092e-11	43.0408	3.72717	8.99047
Phvul.009G115100	AT2G21790.1	CLS8|RNR1|R1|ATRNR1	ribonucleotide reductase 1	37	22	50	178	162	185	1.03707e-09	2.10213	5.44429e-11	43.0106	4.29343	8.98419
Phvul.003G012500	AT4G33945.1	AT4G33945	ARM repeat superfamily protein	63	45	84	288	214	247	1.05171e-09	1.79586	5.52654e-11	42.9813	3.47223	8.9781
Phvul.008G032800	AT5G60980.2	AT5G60980	Nuclear transport factor 2 (NTF2) family protein with RNA binding (RRM-RBD-RNP motifs) domain	24	24	26	163	128	101	1.1324e-09	2.24409	5.96791e-11	42.831	4.7374	8.946
Phvul.005G126000	AT3G44590.2	AT3G44590	60S acidic ribosomal protein family	856	843	1022	2400	2154	1833	1.15505e-09	1.07212	6.09319e-11	42.7904	2.10251	8.9374
Phvul.011G012100	AT1G32960.1	ATSBT3.3|SBT3.3	Subtilase family protein	17	14	12	80	91	89	1.18763e-09	2.43101	6.27113e-11	42.734	5.39269	8.92532
Phvul.007G058100	AT1G05440.1	AT1G05440	C-8 sterol isomerases	0	0	0	44	21	45	1.30764e-09	7.45113	6.93823e-11	42.5363	174.99	8.88351
Phvul.007G075800	AT5G52870.1	AT5G52870	unknown protein; BEST Arabidopsis thaliana protein match is: unknown protein (TAIR:AT1G64080.1); Has 1807 Blast hits to 1807 proteins in 277 species: Archae - 0; Bacteria - 0; Metazoa - 736; Fungi - 347; Plants - 385; Viruses - 0; Other Eukaryotes - 339 (source: NCBI BLink).	47	40	46	255	143	181	1.32525e-09	1.9461	7.05203e-11	42.5045	3.85332	8.8777
Phvul.007G280600	AT3G01680.1	AT3G01680	CONTAINS InterPro DOMAIN/s: Mediator complex subunit Med28 (InterPro:IPR021640); BEST Arabidopsis thaliana protein match is: unknown protein (TAIR:AT3G01670.1); Has 122 Blast hits to 112 proteins in 13 species: Archae - 0; Bacteria - 0; Metazoa - 0; Fungi - 0; Plants - 122; Viruses - 0; Other Eukaryotes - 0 (source: NCBI BLink).	94	77	89	470	616	289	1.33969e-09	2.26103	7.13573e-11	42.4814	4.79335	8.87299
Phvul.006G128500	AT5G48760.1	AT5G48760	Ribosomal protein L13 family protein	815	829	980	2351	2175	1774	1.37788e-09	1.10634	7.35322e-11	42.4227	2.15298	8.86079
Phvul.003G265700	AT4G35930.1	AT4G35930	F-box family protein	55	50	60	178	152	180	1.37963e-09	1.45871	7.36959e-11	42.4183	2.74863	8.86024
Phvul.009G128000	AT1G77400.1	AT1G77400	CONTAINS InterPro DOMAIN/s: Protein of unknown function DUF688 (InterPro:IPR007789); BEST Arabidopsis thaliana protein match is: hydroxyproline-rich glycoprotein family protein (TAIR:AT1G21695.1); Has 328 Blast hits to 314 proteins in 61 species: Archae - 0; Bacteria - 12; Metazoa - 130; Fungi - 28; Plants - 92; Viruses - 10; Other Eukaryotes - 56 (source: NCBI BLink).	8	8	4	106	100	55	1.40786e-09	3.55086	7.52758e-11	42.3768	11.7197	8.85144
Phvul.004G077100	AT1G23220.1	AT1G23220	Dynein light chain type 1 family protein	99	100	109	312	262	256	1.45235e-09	1.26529	7.7803e-11	42.3123	2.40375	8.83793
Phvul.009G245600	AT5G44635.1	MCM6	minichromosome maintenance (MCM2/3/5) family protein	54	43	71	216	195	192	1.46385e-09	1.68117	7.85687e-11	42.2931	3.20689	8.8345
Phvul.009G259500	AT5G54160.1	ATOMT1|OMT1	O-methyltransferase 1	13	0	5	122	154	143	1.50776e-09	4.36898	8.12342e-11	42.2279	20.6631	8.82167
Phvul.007G017000	AT5G40820.1	ATR|ATRAD3|ATATR	Ataxia telangiectasia-mutated and RAD3-related	35	26	35	124	138	134	1.55105e-09	1.88135	8.37249e-11	42.1688	3.68421	8.80937
Phvul.007G033400	0	#N/A	#N/A	0	5	0	151	157	49	1.56541e-09	6.02201	8.45798e-11	42.1489	64.9841	8.80537
Phvul.L001941	AT5G02610.1	AT5G02610	Ribosomal L29 family protein	794	707	978	2165	1887	1772	1.60546e-09	1.07081	8.68258e-11	42.0977	2.10062	8.7944
Phvul.002G109900	AT4G36120.1	AT4G36120	Plant protein of unknown function (DUF869)	40	29	37	150	114	156	1.6204e-09	1.81096	8.77168e-11	42.0777	3.50877	8.79038
Phvul.002G241300	AT1G29300.1	UNE1	Plant protein of unknown function (DUF641)	17	32	49	186	204	184	1.65369e-09	2.40041	8.96193e-11	42.0358	5.27954	8.78155
Phvul.008G033000	AT5G15870.1	AT5G15870	glycosyl hydrolase family 81 protein	69	20	45	387	249	555	1.65369e-09	2.95363	8.9688e-11	42.0343	7.74697	8.78155
Phvul.004G022100	AT5G43150.1	AT5G43150	unknown protein; FUNCTIONS IN: molecular_function unknown; INVOLVED IN: biological_process unknown; LOCATED IN: mitochondrion; EXPRESSED IN: 22 plant structures; EXPRESSED DURING: 13 growth stages; Has 1807 Blast hits to 1807 proteins in 277 species: Archae - 0; Bacteria - 0; Metazoa - 736; Fungi - 347; Plants - 385; Viruses - 0; Other Eukaryotes - 339 (source: NCBI BLink).	10	6	8	60	62	86	1.67412e-09	2.94116	9.09408e-11	42.0071	7.68026	8.77621
Phvul.007G275400	AT4G14310.1	AT4G14310	Transducin/WD40 repeat-like superfamily protein	70	54	74	198	195	217	1.73607e-09	1.45621	9.4422e-11	41.9337	2.74386	8.76043
Phvul.007G186200	AT5G11000.1	AT5G11000	Plant protein of unknown function (DUF868)	3	3	2	74	87	37	1.76911e-09	4.48583	9.63097e-11	41.895	22.4062	8.75224
Phvul.011G085600	AT5G04320.2	AT5G04320	Shugoshin C terminus	4	0	0	49	70	51	1.77834e-09	5.2478	9.69026e-11	41.883	37.9966	8.74999
Phvul.008G002250	AT5G13000.1	ATGSL12|gsl12|GSL12	glucan synthase-like 12	66	51	70	240	233	191	1.82348e-09	1.66856	9.94557e-11	41.8321	3.17898	8.7391
Phvul.002G291100	AT4G23440.1	AT4G23440	Disease resistance protein (TIR-NBS class)	0	0	0	26	30	39	1.83479e-09	7.25746	1.00166e-10	41.8182	153.008	8.73641
Phvul.003G273100	AT4G19020.1	CMT2	chromomethylase 2	63	57	59	191	220	187	1.9354e-09	1.58052	1.05857e-10	41.7102	2.99079	8.71323
Phvul.008G175700	AT4G08950.1	EXO	Phosphate-responsive 1 family protein	44	45	45	197	144	148	1.97929e-09	1.69949	1.08358e-10	41.6645	3.24785	8.70349
Phvul.009G170900	AT4G24760.1	AT4G24760	alpha/beta-Hydrolases superfamily protein	107	97	93	300	307	261	2.00578e-09	1.38548	1.09912e-10	41.6367	2.6126	8.69772
Phvul.006G143100	AT3G07880.1	SCN1	Immunoglobulin E-set superfamily protein	29	36	34	137	136	120	2.00966e-09	1.82879	1.10227e-10	41.6311	3.5524	8.69688
Phvul.002G260700	AT2G22430.1	HB6|ATHB6	homeobox protein 6	2667	1650	2360	8621	5247	6961	2.06185e-09	1.4615	1.13511e-10	41.5737	2.75394	8.68574
Phvul.L003443	AT5G02560.1	HTA12	histone H2A 12	190	141	215	600	513	479	2.13334e-09	1.38066	1.17883e-10	41.4998	2.60388	8.67094
Phvul.008G037500	AT1G69530.1	AT-EXP1|ATHEXP ALPHA 1.2|EXP1|ATEXPA1|EXPA1|A	expansin A1	5	9	4	52	76	111	2.16389e-09	3.55823	1.19857e-10	41.4673	11.7797	8.66476
Phvul.003G175800	AT2G07690.1	MCM5	Minichromosome maintenance (MCM2/3/5) family protein	61	39	70	209	225	218	2.2018e-09	1.77764	1.22229e-10	41.429	3.42866	8.65722
Phvul.001G145300	AT1G55210.2	AT1G55210	Disease resistance-responsive (dirigent-like protein) family protein	13	10	8	87	76	67	2.22309e-09	2.72513	1.23524e-10	41.4084	6.6122	8.65304
Phvul.001G171300	AT3G53540.1	AT3G53540	unknown protein; LOCATED IN: plasma membrane; EXPRESSED IN: 24 plant structures; EXPRESSED DURING: 14 growth stages; CONTAINS InterPro DOMAIN/s: Protein of unknown function DUF3741 (InterPro:IPR022212); BEST Arabidopsis thaliana protein match is: Protein of unknown function (DUF3741) (TAIR:AT4G28760.2); Has 1710 Blast hits to 868 proteins in 206 species: Archae - 2; Bacteria - 409; Metazoa - 304;…	10	11	13	66	81	80	2.31285e-09	2.57866	1.2863e-10	41.3293	5.97385	8.63585
Phvul.002G170100	AT1G26760.1	SDG35|ATXR1	SET domain protein 35	0	2	2	36	37	57	2.39596e-09	4.85146	1.33374e-10	41.2584	28.8692	8.62052
Phvul.007G243900	AT2G40830.2	RHC1A	RING-H2 finger C1A	97	104	107	265	268	258	2.41672e-09	1.19808	1.34777e-10	41.238	2.29434	8.61677
Phvul.002G084200	AT1G14190.1	AT1G14190	Glucose-methanol-choline (GMC) oxidoreductase family protein	0	0	5	48	60	72	2.53332e-09	5.01407	1.41539e-10	41.1423	32.3135	8.59631
Phvul.007G095300	AT3G60530.1	GATA4	GATA transcription factor 4	136	126	129	413	403	317	2.81041e-09	1.37552	1.57594e-10	40.9323	2.59461	8.55123
Phvul.009G029900	AT1G78110.1	AT1G78110	unknown protein; FUNCTIONS IN: molecular_function unknown; INVOLVED IN: biological_process unknown; LOCATED IN: plasma membrane; EXPRESSED IN: 17 plant structures; EXPRESSED DURING: 7 growth stages; BEST Arabidopsis thaliana protein match is: unknown protein (TAIR:AT1G22230.1); Has 5452 Blast hits to 3541 proteins in 289 species: Archae - 4; Bacteria - 165; Metazoa - 1756; Fungi - 532; Plants - 2…	31	31	35	131	143	119	2.91301e-09	1.86031	1.63646e-10	40.8587	3.63086	8.53566
Phvul.005G044900	AT2G31900.1	ATXIF|XIF|ATMYO5	myosin-like protein XIF	78	81	41	516	614	276	3.02277e-09	2.66526	1.70429e-10	40.7793	6.34341	8.5196
Phvul.008G223300	AT2G40510.1	AT2G40510	Ribosomal protein S26e family protein	490	494	608	1345	1208	1078	3.11527e-09	1.02979	1.75963e-10	40.7169	2.04172	8.5065
Phvul.010G144200	AT4G25150.1	AT4G25150	HAD superfamily, subfamily IIIB acid phosphatase	5	0	0	72	44	93	3.23455e-09	5.18448	1.83032e-10	40.6399	36.365	8.49019
Phvul.001G258100	AT3G26050.1	AT3G26050	TPX2 (targeting protein for Xklp2) protein family	33	38	35	125	113	149	3.38817e-09	1.69684	1.92071e-10	40.5457	3.24189	8.47004
Phvul.003G080900	AT1G11915.1	AT1G11915	unknown protein; FUNCTIONS IN: molecular_function unknown; INVOLVED IN: biological_process unknown; LOCATED IN: endomembrane system; EXPRESSED IN: root; BEST Arabidopsis thaliana protein match is: unknown protein (TAIR:AT3G17350.1); Has 261 Blast hits to 261 proteins in 13 species: Archae - 0; Bacteria - 0; Metazoa - 0; Fungi - 0; Plants - 261; Viruses - 0; Other Eukaryotes - 0 (source: NCBI BLin…	0	0	0	33	40	25	3.42883e-09	7.3223	1.94551e-10	40.5206	160.041	8.46485
Phvul.003G126500	AT3G43270.1	AT3G43270	Plant invertase/pectin methylesterase inhibitor superfamily	127	129	97	668	518	342	3.46652e-09	1.95287	1.97044e-10	40.4958	3.87145	8.46011
Phvul.003G116100	AT1G44900.1	ATMCM2|MCM2	minichromosome maintenance (MCM2/3/5) family protein	96	62	110	344	252	344	3.52284e-09	1.63624	2.00425e-10	40.4625	3.10854	8.45311
Phvul.003G092600	AT3G06145.1	AT3G06145	unknown protein; Has 15 Blast hits to 15 proteins in 7 species: Archae - 0; Bacteria - 0; Metazoa - 0; Fungi - 0; Plants - 15; Viruses - 0; Other Eukaryotes - 0 (source: NCBI BLink).	3	4	4	73	90	40	3.5722e-09	4.06565	2.03416e-10	40.4336	16.7449	8.44706
Phvul.002G120200	AT5G65930.2	KCBP|PKCBP|ZWI	kinesin-like calmodulin-binding protein (ZWICHEL)	191	163	168	414	401	406	3.77405e-09	1.05917	2.16261e-10	40.3139	2.08373	8.42319
Phvul.005G090700	AT5G54670.1	KATC|ATK3	kinesin 3	173	169	176	457	580	442	3.84679e-09	1.3597	2.20626e-10	40.2749	2.56632	8.4149
Phvul.003G289000	AT4G38070.1	AT4G38070	basic helix-loop-helix (bHLH) DNA-binding superfamily protein	4	0	0	49	42	82	4.03446e-09	5.23981	2.32008e-10	40.1766	37.7868	8.39421
Phvul.004G129600	AT1G17860.1	AT1G17860	Kunitz family trypsin and protease inhibitor protein	70	91	94	346	492	1328	4.30953e-09	2.8958	2.48487e-10	40.0426	7.44258	8.36557
Phvul.008G094300	AT3G08880.1	AT3G08880	unknown protein; BEST Arabidopsis thaliana protein match is: unknown protein (TAIR:AT5G01570.1); Has 177 Blast hits to 175 proteins in 60 species: Archae - 4; Bacteria - 33; Metazoa - 18; Fungi - 11; Plants - 59; Viruses - 0; Other Eukaryotes - 52 (source: NCBI BLink).	0	0	0	42	21	35	4.31025e-09	7.29039	2.48749e-10	40.0405	156.54	8.3655
Phvul.006G137800	AT1G07370.1	PCNA1|ATPCNA1	proliferating cellular nuclear antigen 1	85	71	104	250	223	264	4.33788e-09	1.33528	2.50565e-10	40.0263	2.52324	8.36272
Phvul.010G134900	AT1G55020.1	ATLOX1|LOX1	lipoxygenase 1	7025	9635	8200	19006	28260	42594	4.38576e-09	1.68241	2.53555e-10	40.0031	3.20963	8.35796
Phvul.002G060200	AT4G22730.1	AT4G22730	Leucine-rich repeat protein kinase family protein	176	147	184	414	341	455	4.57821e-09	1.08174	2.65851e-10	39.9106	2.11659	8.3393
Phvul.002G162400	AT4G23740.1	AT4G23740	Leucine-rich repeat protein kinase family protein	0	0	0	39	24	29	4.64055e-09	7.20781	2.69945e-10	39.8808	147.832	8.33343
Phvul.006G194400	AT5G22870.1	AT5G22870	Late embryogenesis abundant (LEA) hydroxyproline-rich glycoprotein family	13	10	11	231	322	68	4.75946e-09	4.0639	2.77106e-10	39.8297	16.7245	8.32244
Phvul.008G218300	AT2G40480.1	AT2G40480	Plant protein of unknown function (DUF827)	121	124	133	440	449	312	4.94344e-09	1.51404	2.88576e-10	39.7504	2.85608	8.30597
Phvul.007G026700	AT1G13360.1	AT1G13360	unknown protein; FUNCTIONS IN: molecular_function unknown; INVOLVED IN: biological_process unknown; LOCATED IN: cellular_component unknown; BEST Arabidopsis thaliana protein match is: unknown protein (TAIR:AT3G25870.1).	138	155	159	403	336	338	5.16126e-09	1.08762	3.02083e-10	39.6611	2.12523	8.28724
Phvul.008G263800	AT3G53730.1	AT3G53730	Histone superfamily protein	69	56	98	255	217	271	5.31101e-09	1.56843	3.11119e-10	39.6035	2.96581	8.27482
Phvul.002G051100	AT3G47370.3	AT3G47370	Ribosomal protein S10p/S20e family protein	140	83	140	540	426	379	5.33592e-09	1.72453	3.12851e-10	39.5927	3.30473	8.27279
Phvul.003G039500	AT1G69160.1	AT1G69160	unknown protein; BEST Arabidopsis thaliana protein match is: unknown protein (TAIR:AT3G13980.1); Has 173 Blast hits to 172 proteins in 54 species: Archae - 0; Bacteria - 0; Metazoa - 25; Fungi - 33; Plants - 84; Viruses - 2; Other Eukaryotes - 29 (source: NCBI BLink).	8	13	4	65	141	120	5.38111e-09	3.5508	3.15775e-10	39.5745	11.7192	8.26913
Phvul.002G275400	AT3G14880.2	AT3G14880	BEST Arabidopsis thaliana protein match is: transcription factor-related (TAIR:AT4G18650.1); Has 560 Blast hits to 560 proteins in 40 species: Archae - 0; Bacteria - 0; Metazoa - 2; Fungi - 0; Plants - 558; Viruses - 0; Other Eukaryotes - 0 (source: NCBI BLink).	2	0	0	70	49	28	5.62709e-09	6.0356	3.31936e-10	39.4771	65.5988	8.24972
Phvul.007G104900	AT5G03680.1	PTL	Duplicated homeodomain-like superfamily protein	27	27	23	164	99	114	5.97974e-09	2.11763	3.54267e-10	39.3499	4.33982	8.22332
Phvul.008G194100	AT1G06560.1	AT1G06560	NOL1/NOP2/sun family protein	144	150	180	364	346	367	6.16172e-09	1.0198	3.65678e-10	39.288	2.02764	8.2103
Phvul.011G113300	AT4G03415.2	AT4G03415	Protein phosphatase 2C family protein	139	116	108	383	408	321	6.20157e-09	1.45457	3.6836e-10	39.2738	2.74075	8.2075
Phvul.007G217400	AT2G47500.1	AT2G47500	P-loop nucleoside triphosphate hydrolases superfamily protein with CH (Calponin Homology) domain	7	6	10	62	52	89	6.21774e-09	2.96464	3.69638e-10	39.267	7.8063	8.20637
Phvul.011G150000	AT3G15380.1	AT3G15380	Plasma-membrane choline transporter family protein	137	138	130	331	394	346	6.2247e-09	1.24328	3.7037e-10	39.2631	2.36736	8.20588
Phvul.009G184500	AT1G74360.1	AT1G74360	Leucine-rich repeat protein kinase family protein	194	185	156	469	369	451	6.42665e-09	1.09456	3.82714e-10	39.1991	2.13547	8.19202
Phvul.007G021300	AT3G54260.1	TBL36	TRICHOME BIREFRINGENCE-LIKE 36	0	0	0	21	36	45	6.47854e-09	7.36389	3.86136e-10	39.1817	164.722	8.18852
Phvul.003G167700	AT2G33310.2	IAA13	auxin-induced protein 13	0	0	0	87	37	23	6.48942e-09	7.88982	3.87116e-10	39.1768	237.177	8.18779
Phvul.006G203800	AT3G57150.1	NAP57|AtCBF5|CBF5|AtNAP57	homologue of NAP57	445	264	432	1470	1081	1103	6.74799e-09	1.50942	4.0323e-10	39.0972	2.84696	8.17083
Phvul.007G060200	AT2G32010.2	CVL1	CVP2 like 1	16	19	21	100	149	96	6.75915e-09	2.47768	4.04243e-10	39.0923	5.57001	8.17011
Phvul.001G024900	AT4G34160.1	CYCD3|CYCD3;1	CYCLIN D3;1	5	0	6	74	58	57	6.96909e-09	3.93697	4.17511e-10	39.0292	15.316	8.15682
Phvul.001G110400	AT3G03920.1	AT3G03920	H/ACA ribonucleoprotein complex, subunit Gar1/Naf1 protein	179	120	224	683	512	547	7.00317e-09	1.56922	4.19911e-10	39.018	2.96744	8.15471
Phvul.005G180600	AT5G25190.1	AT5G25190	Integrase-type DNA-binding superfamily protein	62	105	101	312	360	285	7.05693e-09	1.68568	4.23511e-10	39.0014	3.21691	8.15138
Phvul.009G258800	AT5G54160.1	ATOMT1|OMT1	O-methyltransferase 1	0	0	5	47	54	71	7.05693e-09	4.94535	4.23856e-10	38.9998	30.8104	8.15138
Phvul.003G136600	AT5G56980.1	AT5G56980	unknown protein; FUNCTIONS IN: molecular_function unknown; INVOLVED IN: biological_process unknown; LOCATED IN: endomembrane system; EXPRESSED IN: 18 plant structures; EXPRESSED DURING: 12 growth stages; BEST Arabidopsis thaliana protein match is: unknown protein (TAIR:AT4G26130.1); Has 30201 Blast hits to 17322 proteins in 780 species: Archae - 12; Bacteria - 1396; Metazoa - 17338; Fungi - 3422;…	32	36	26	134	176	129	7.14146e-09	2.06885	4.30028e-10	38.9715	4.19551	8.14621
Phvul.009G180501	AT5G06860.1	PGIP1|ATPGIP1	polygalacturonase inhibiting protein 1	27	14	16	103	96	116	7.24983e-09	2.29125	4.36925e-10	38.9405	4.8948	8.13967
Phvul.003G269500	AT1G64160.1	AT1G64160	Disease resistance-responsive (dirigent-like protein) family protein	28	30	23	100	116	135	7.31957e-09	1.94704	4.41502e-10	38.9201	3.85584	8.13551
Phvul.002G082400	AT1G13330.1	AHP2	Arabidopsis Hop2 homolog	0	0	0	30	30	26	7.49286e-09	7.12326	4.52337e-10	38.8728	139.417	8.12535
Phvul.003G296900	AT3G59670.1	AT3G59670	unknown protein; BEST Arabidopsis thaliana protein match is: unknown protein (TAIR:AT4G37440.2); Has 77 Blast hits to 77 proteins in 14 species: Archae - 0; Bacteria - 0; Metazoa - 0; Fungi - 0; Plants - 73; Viruses - 0; Other Eukaryotes - 4 (source: NCBI BLink).	28	22	31	191	118	114	7.76145e-09	2.21635	4.70138e-10	38.7975	4.64715	8.11006
Phvul.004G116300	AT3G48970.1	AT3G48970	Heavy metal transport/detoxification superfamily protein	0	0	0	36	33	23	7.76178e-09	7.22442	4.70555e-10	38.7957	149.543	8.11004
Phvul.006G085800	AT5G56550.1	OXS3|ATOXS3	oxidative stress 3	247	257	147	1477	1266	670	8.03774e-09	2.23283	4.88518e-10	38.7226	4.70054	8.09487
Phvul.011G112800	AT1G61170.1	AT1G61170	unknown protein; FUNCTIONS IN: molecular_function unknown; INVOLVED IN: N-terminal protein myristoylation; LOCATED IN: cellular_component unknown; EXPRESSED IN: 19 plant structures; EXPRESSED DURING: 12 growth stages; BEST Arabidopsis thaliana protein match is: unknown protein (TAIR:AT1G11125.1); Has 54 Blast hits to 54 proteins in 15 species: Archae - 0; Bacteria - 0; Metazoa - 17; Fungi - 0; Pl…	13	10	8	92	64	68	8.53431e-09	2.68036	5.20443e-10	38.599	6.41017	8.06883
Phvul.009G166100	AT3G48560.1	CSR1|IMR1|TZP5|ALS|AHAS	chlorsulfuron/imidazolinone resistant 1	58	81	106	244	278	339	8.5614e-09	1.65148	5.22533e-10	38.5912	3.14156	8.06746
Phvul.003G209766	AT4G24830.1	AT4G24830	arginosuccinate synthase family	166	135	170	363	384	396	8.63458e-09	1.11427	5.27882e-10	38.5713	2.16485	8.06376
Phvul.002G236300	AT3G13560.3	AT3G13560	O-Glycosyl hydrolases family 17 protein	21	16	23	84	101	133	8.66884e-09	2.23625	5.3042e-10	38.562	4.71172	8.06204
Phvul.006G124300	AT1G19980.1	AT1G19980	cytomatrix protein-related	6	3	7	54	46	71	8.7893e-09	3.24194	5.38689e-10	38.5318	9.46065	8.05605
Phvul.009G248800	AT4G15890.1	AT4G15890	binding	39	15	47	186	194	277	8.87426e-09	2.52888	5.4435e-10	38.5114	5.77123	8.05187
Phvul.008G117800	AT2G37710.1	RLK	receptor lectin kinase	4	0	4	42	69	62	9.71408e-09	4.27796	5.98844e-10	38.3252	19.3997	8.0126
Phvul.001G245100	AT5G05510.1	AT5G05510	Mad3/BUB1 homology region 1	5	0	4	58	43	83	9.73752e-09	4.16712	6.00786e-10	38.3189	17.965	8.01155
Phvul.001G095000	AT5G14180.1	MPL1	Myzus persicae-induced lipase 1	171	193	200	524	662	468	9.76101e-09	1.40235	6.03234e-10	38.3109	2.64333	8.01051
Phvul.003G043000	AT1G18650.1	PDCB3	plasmodesmata callose-binding protein 3	32	18	27	146	95	138	1.05571e-08	2.11976	6.5567e-10	38.1483	4.3462	7.97646
Phvul.010G050000	AT2G44830.1	AT2G44830	Protein kinase superfamily protein	289	308	307	747	783	626	1.05571e-08	1.09691	6.55276e-10	38.1495	2.13896	7.97646
Phvul.010G147800	AT3G16190.1	AT3G16190	Isochorismatase family protein	75	55	109	291	254	398	1.06411e-08	1.80672	6.61432e-10	38.1312	3.49847	7.97301
Phvul.002G029500	AT5G66750.1	CHR1|DDM1|SOM4|CHA1|SOM1|CHR01|ATDDM1	chromatin remodeling 1	22	15	42	165	142	151	1.07117e-08	2.37492	6.67899e-10	38.1122	5.18708	7.97014
Phvul.009G138200	AT5G64770.1	RGF9	Encodes a root meristem growth factor (RGF). Belongs to a family of functionally redundant homologous peptides that are secreted, tyrosine-sulfated, and expressed mainly in the stem cell area and the innermost layer of central columella cells. RGFs are required for maintenance of the root stem cell niche and transit amplifying cell proliferation. Members of this family include: At5g60810 (RGF1), …	0	0	0	39	19	37	1.09102e-08	7.24196	6.80947e-10	38.0745	151.373	7.96217
Phvul.011G093300	AT1G08290.1	WIP3	WIP domain protein 3	69	65	78	187	202	275	1.10809e-08	1.47625	6.93297e-10	38.0394	2.78224	7.95543
Phvul.003G110200	AT4G16120.1	ATSEB1|COBL7|SEB1	COBRA-like protein-7 precursor	114	126	102	324	253	295	1.12903e-08	1.17891	7.07557e-10	37.9997	2.26406	7.94729
Phvul.007G167100	AT4G03100.1	AT4G03100	Rho GTPase activating protein with PAK-box/P21-Rho-binding domain	26	24	24	104	86	115	1.13215e-08	1.86963	7.1009e-10	37.9927	3.65438	7.9461
Phvul.001G057200	AT5G52470.1	ATFIB1|FBR1|FIB1|SKIP7|ATFBR1	fibrillarin 1	234	171	321	889	664	736	1.18722e-08	1.49057	7.46453e-10	37.8953	2.80999	7.92547
Phvul.007G176000	AT3G54560.1	HTA11	histone H2A 11	26	26	21	135	112	95	1.19172e-08	2.06362	7.50528e-10	37.8847	4.18034	7.92383
Phvul.009G056300	AT1G19330.2	AT1G19330	unknown protein; BEST Arabidopsis thaliana protein match is: unknown protein (TAIR:AT1G75060.1); Has 145 Blast hits to 145 proteins in 43 species: Archae - 0; Bacteria - 0; Metazoa - 40; Fungi - 0; Plants - 104; Viruses - 0; Other Eukaryotes - 1 (source: NCBI BLink).	31	36	39	124	109	156	1.19172e-08	1.70336	7.51104e-10	37.8832	3.25659	7.92383
Phvul.003G264000	AT1G76690.1	OPR2|ATOPR2	12-oxophytodienoate reductase 2	160	144	128	358	335	353	1.20116e-08	1.10687	7.57669e-10	37.8662	2.15378	7.9204
Phvul.002G160900	AT1G64080.1	AT1G64080	unknown protein; FUNCTIONS IN: molecular_function unknown; INVOLVED IN: biological_process unknown; LOCATED IN: plasma membrane; BEST Arabidopsis thaliana protein match is: unknown protein (TAIR:AT5G52870.1); Has 1546 Blast hits to 738 proteins in 176 species: Archae - 0; Bacteria - 143; Metazoa - 278; Fungi - 131; Plants - 95; Viruses - 4; Other Eukaryotes - 895 (source: NCBI BLink).	7	4	6	64	42	62	1.28298e-08	3.12663	8.12815e-10	37.7291	8.73392	7.89178
Phvul.008G082500	AT5G01890.1	AT5G01890	Leucine-rich receptor-like protein kinase family protein	29	43	31	135	225	165	1.29118e-08	2.20133	8.20751e-10	37.7102	4.59902	7.88901
Phvul.006G122800	AT3G48750.1	CDC2AAT|CDKA;1|CDK2|CDC2|CDKA1|CDC2A	cell division control 2	221	203	324	763	720	632	1.31201e-08	1.34308	8.35638e-10	37.6751	2.53692	7.88206
Phvul.007G183300	AT5G27330.1	AT5G27330	Prefoldin chaperone subunit family protein	43	31	64	217	153	217	1.32744e-08	1.9165	8.46824e-10	37.6492	3.77507	7.87699
Phvul.001G222500	AT4G26830.1	AT4G26830	O-Glycosyl hydrolases family 17 protein	47	36	42	174	159	134	1.32956e-08	1.73865	8.49232e-10	37.6436	3.33723	7.87629
Phvul.001G083100	AT3G26700.1	AT3G26700	Protein kinase superfamily protein	38	31	45	146	150	131	1.36253e-08	1.74562	8.71996e-10	37.592	3.3534	7.86565
Phvul.002G261300	AT2G22400.1	AT2G22400	S-adenosyl-L-methionine-dependent methyltransferases superfamily protein	167	137	186	411	355	395	1.38944e-08	1.07687	8.89929e-10	37.5523	2.10945	7.85716
Phvul.003G183000	AT5G60920.1	COB	COBRA-like extracellular glycosyl-phosphatidyl inositol-anchored protein family	0	0	0	29	33	24	1.4526e-08	7.1292	9.32611e-10	37.461	139.992	7.83785
Phvul.011G110000	AT4G03270.1	CYCD6;1	Cyclin D6;1	0	0	0	40	55	20	1.48844e-08	7.56762	9.57144e-10	37.4103	189.706	7.82727
Phvul.006G211900	AT3G54630.1	AT3G54630	CONTAINS InterPro DOMAIN/s: Kinetochore protein Ndc80 (InterPro:IPR005550); Has 24780 Blast hits to 15608 proteins in 1321 species: Archae - 545; Bacteria - 2969; Metazoa - 12597; Fungi - 2181; Plants - 1581; Viruses - 39; Other Eukaryotes - 4868 (source: NCBI BLink).	18	9	17	110	67	113	1.56586e-08	2.53816	1.01093e-09	37.3037	5.80849	7.80525
Phvul.008G288200	AT1G31335.1	AT1G31335	unknown protein; FUNCTIONS IN: molecular_function unknown; INVOLVED IN: biological_process unknown; LOCATED IN: plasma membrane; EXPRESSED IN: 20 plant structures; EXPRESSED DURING: 13 growth stages; Has 34 Blast hits to 34 proteins in 8 species: Archae - 0; Bacteria - 0; Metazoa - 0; Fungi - 0; Plants - 34; Viruses - 0; Other Eukaryotes - 0 (source: NCBI BLink).	4	2	8	53	48	68	1.5707e-08	3.42369	1.01486e-09	37.2961	10.7308	7.80391
Phvul.011G017500	AT5G16690.1	ATORC3|ORC3	origin recognition complex subunit 3	0	0	0	35	19	36	1.62591e-08	7.16516	1.05302e-09	37.2241	143.525	7.7889
Phvul.007G152800	AT2G36750.1	UGT73C1	UDP-glucosyl transferase 73C1	76	69	91	209	202	278	1.6299e-08	1.37441	1.05644e-09	37.2178	2.59262	7.78784
Phvul.009G085200	AT5G57685.1	LSB1|ATGDU3|GDU3	glutamine dumper 3	0	2	1	27	41	52	1.6474e-08	5.15783	1.06863e-09	37.1955	35.6995	7.7832
Phvul.011G014700	AT3G51930.1	AT3G51930	Transducin/WD40 repeat-like superfamily protein	3	4	3	37	44	61	1.65886e-08	3.65647	1.07691e-09	37.1804	12.6098	7.78019
Phvul.006G160900	AT1G08820.1	VAP27-2	vamp/synaptobrevin-associated protein 27-2	33	16	35	124	146	158	1.6622e-08	2.18421	1.07992e-09	37.1749	4.54477	7.77932
Phvul.004G029000	AT5G48600.2	ATSMC4|SMC3|ATCAP-C|ATSMC3	structural maintenance of chromosome 3	160	95	134	449	331	443	1.70594e-08	1.47454	1.11096e-09	37.1197	2.77895	7.76804
Phvul.L001885	AT4G25120.1	SRS2|ATSRS2	P-loop containing nucleoside triphosphate hydrolases superfamily protein	24	20	22	101	109	91	1.73297e-08	2.02896	1.13033e-09	37.086	4.0811	7.76121
Phvul.006G072300	AT5G58520.1	AT5G58520	Protein kinase superfamily protein	0	0	0	37	64	21	1.76146e-08	7.65989	1.14982e-09	37.0527	202.235	7.75413
Phvul.007G209100	AT4G01730.1	AT4G01730	DHHC-type zinc finger family protein	6	0	0	67	57	119	1.76299e-08	5.1365	1.15172e-09	37.0494	35.1754	7.75375
Phvul.007G238300	AT2G33205.1	AT2G33205	Serinc-domain containing serine and sphingolipid biosynthesis protein	0	0	0	32	27	24	1.7729e-08	7.0694	1.15909e-09	37.037	134.308	7.75132
Phvul.001G225600	AT2G47470.1	UNE5|MEE30|ATPDI11|PDI11|ATPDIL2-1	thioredoxin family protein	29	19	38	130	111	137	1.78729e-08	1.96713	1.17033e-09	37.0182	3.9099	7.74781
Phvul.009G086900	AT4G31820.1	ENP|MAB4|NPY1	Phototropic-responsive NPH3 family protein	0	0	0	39	60	20	1.8631e-08	7.62113	1.22283e-09	36.9326	196.875	7.72976
Phvul.001G051400	AT5G25360.1	AT5G25360	unknown protein; BEST Arabidopsis thaliana protein match is: unknown protein (TAIR:AT4G32342.1); Has 1807 Blast hits to 1807 proteins in 277 species: Archae - 0; Bacteria - 0; Metazoa - 736; Fungi - 347; Plants - 385; Viruses - 0; Other Eukaryotes - 339 (source: NCBI BLink).	0	0	0	30	26	25	1.99199e-08	7.03273	1.31252e-09	36.7946	130.937	7.70071
Phvul.007G012700	AT5G23420.1	HMGB6	high-mobility group box 6	40	22	33	196	137	130	2.02465e-08	2.11495	1.33507e-09	36.7614	4.33175	7.69365
Phvul.L001670	AT3G55620.1	emb1624	Translation initiation factor IF6	11	14	15	93	63	75	2.03034e-08	2.36003	1.33986e-09	36.7544	5.13381	7.69243
Phvul.002G166300	AT5G66390.1	AT5G66390	Peroxidase superfamily protein	0	0	0	49	70	18	2.04044e-08	7.82756	1.34757e-09	36.7432	227.159	7.69028
Phvul.L009243	AT4G14700.1	ATORC1A|ORC1A	origin recognition complex 1	68	38	86	266	232	274	2.15486e-08	1.83975	1.42534e-09	36.6339	3.57949	7.66658
Phvul.006G032100	AT1G06490.1	atgsl7|GSL07|ATGSL07|gsl07	glucan synthase-like 7	168	175	221	861	1430	571	2.2016e-08	2.21512	1.45963e-09	36.5875	4.64319	7.65726
Phvul.002G017900	AT5G67100.1	ICU2	DNA-directed DNA polymerases	52	33	64	193	168	194	2.22929e-08	1.7296	1.48141e-09	36.5587	3.31637	7.65183
Phvul.005G112300	AT2G32280.1	AT2G32280	Protein of unknown function (DUF1218)	0	0	0	55	74	17	2.24436e-08	7.91966	1.49257e-09	36.544	242.134	7.64891
Phvul.002G140300	AT3G03550.1	AT3G03550	RING/U-box superfamily protein	24	25	26	132	123	91	2.24696e-08	2.04825	1.49618e-09	36.5393	4.13604	7.64841
Phvul.007G000500	AT5G13260.1	AT5G13260	unknown protein; BEST Arabidopsis thaliana protein match is: unknown protein (TAIR:AT3G48860.2); Has 30201 Blast hits to 17322 proteins in 780 species: Archae - 12; Bacteria - 1396; Metazoa - 17338; Fungi - 3422; Plants - 5037; Viruses - 0; Other Eukaryotes - 2996 (source: NCBI BLink).	58	56	59	201	178	158	2.24696e-08	1.47115	1.49659e-09	36.5388	2.77243	7.64841
Phvul.009G095000	AT5G20060.1	AT5G20060	alpha/beta-Hydrolases superfamily protein	34	26	29	165	109	115	2.28296e-08	1.95612	1.52174e-09	36.5063	3.88017	7.6415
Phvul.002G006100	AT2G35350.1	PLL1	poltergeist like 1	5	0	0	59	100	54	2.34243e-08	5.25769	1.56377e-09	36.4532	38.2579	7.63033
Phvul.007G175800	AT3G63430.1	AT3G63430	unknown protein; BEST Arabidopsis thaliana protein match is: unknown protein (TAIR:AT1G74160.1); Has 135 Blast hits to 119 proteins in 22 species: Archae - 0; Bacteria - 2; Metazoa - 3; Fungi - 3; Plants - 119; Viruses - 0; Other Eukaryotes - 8 (source: NCBI BLink).	20	15	18	106	69	95	2.42424e-08	2.17226	1.62087e-09	36.3833	4.50729	7.61543
Phvul.009G074300	AT4G37750.1	ANT|CKC1|DRG|CKC	Integrase-type DNA-binding superfamily protein	7	24	14	127	87	112	2.4679e-08	2.68805	1.65482e-09	36.3429	6.44441	7.60767
Phvul.003G126800	AT5G20850.1	ATRAD51|RAD51	RAS associated with diabetes protein 51	28	24	48	142	129	159	2.50433e-08	1.93902	1.68103e-09	36.3123	3.83445	7.60131
Phvul.001G229600	AT5G37630.1	EMB2656	ARM repeat superfamily protein	29	10	37	166	150	185	2.58135e-08	2.55195	1.74043e-09	36.2446	5.86426	7.58815
Phvul.001G138500	AT3G57830.1	AT3G57830	Leucine-rich repeat protein kinase family protein	0	0	0	23	25	34	2.60498e-08	7.04346	1.75769e-09	36.2254	131.915	7.5842
Phvul.007G280500	AT3G01680.1	AT3G01680	CONTAINS InterPro DOMAIN/s: Mediator complex subunit Med28 (InterPro:IPR021640); BEST Arabidopsis thaliana protein match is: unknown protein (TAIR:AT3G01670.1); Has 122 Blast hits to 112 proteins in 13 species: Archae - 0; Bacteria - 0; Metazoa - 0; Fungi - 0; Plants - 122; Viruses - 0; Other Eukaryotes - 0 (source: NCBI BLink).	192	159	151	2649	5028	1309	2.63014e-08	4.03837	1.77602e-09	36.2051	16.4312	7.58002
Phvul.005G073600	AT5G53880.1	AT5G53880	unknown protein; FUNCTIONS IN: molecular_function unknown; INVOLVED IN: biological_process unknown; LOCATED IN: mitochondrion, plasma membrane; EXPRESSED IN: 23 plant structures; EXPRESSED DURING: 13 growth stages; Has 30201 Blast hits to 17322 proteins in 780 species: Archae - 12; Bacteria - 1396; Metazoa - 17338; Fungi - 3422; Plants - 5037; Viruses - 0; Other Eukaryotes - 2996 (source: NCBI BL…	2	1	1	37	35	32	2.73521e-08	4.53571	1.85115e-09	36.1244	23.1944	7.56301
Phvul.006G041300	AT5G45470.1	AT5G45470	Protein of unknown function (DUF594)	7	0	4	145	215	53	2.75406e-08	5.09692	1.86532e-09	36.1095	34.2236	7.56003
Phvul.005G074700	AT3G15210.1	RAP2.5|ATERF4|ERF4|ATERF-4	ethylene responsive element binding factor 4	92	42	52	329	238	285	2.89171e-08	2.01459	1.96594e-09	36.0072	4.04066	7.53885
Phvul.010G160500	AT2G32060.3	AT2G32060	Ribosomal protein L7Ae/L30e/S12e/Gadd45 family protein	602	458	571	1419	1234	1139	2.98092e-08	1.05216	2.02964e-09	35.945	2.07363	7.52565
Phvul.002G124900	AT1G31460.1	AT1G31460	unknown protein; FUNCTIONS IN: molecular_function unknown; INVOLVED IN: biological_process unknown; LOCATED IN: plasma membrane; EXPRESSED IN: 23 plant structures; EXPRESSED DURING: 13 growth stages; BEST Arabidopsis thaliana protein match is: unknown protein (TAIR:AT1G23270.1); Has 1251 Blast hits to 756 proteins in 185 species: Archae - 0; Bacteria - 295; Metazoa - 374; Fungi - 176; Plants - 58…	9	7	3	51	68	72	2.99115e-08	3.16052	2.03813e-09	35.9369	8.94153	7.52416
Phvul.008G136900	AT5G48480.1	AT5G48480	Lactoylglutathione lyase / glyoxalase I family protein	51	25	18	206	258	184	2.99386e-08	2.62052	2.04304e-09	35.9322	6.14972	7.52377
Phvul.009G049400	AT2G36170.1	AT2G36170	Ubiquitin supergroup;Ribosomal protein L40e	513	445	588	1362	1161	1049	3.03544e-08	1.04626	2.07297e-09	35.9039	2.06517	7.51778
Phvul.009G179100	AT1G62400.1	HT1	Protein kinase superfamily protein	0	0	4	46	36	49	3.15067e-08	4.86882	2.15327e-09	35.8298	29.2187	7.5016
Phvul.009G082900	AT2G26300.1	GP ALPHA 1|ATGPA1|GPA1	G protein alpha subunit 1	51	80	40	313	291	203	3.24392e-08	2.08109	2.22198e-09	35.7686	4.23126	7.48893
Phvul.009G175600	AT5G50130.1	AT5G50130	NAD(P)-binding Rossmann-fold superfamily protein	0	0	0	64	54	16	3.29091e-08	7.78039	2.25584e-09	35.7392	219.852	7.48268
Phvul.002G198700	AT2G34770.1	FAH1|ATFAH1	fatty acid hydroxylase 1	14	13	12	101	59	78	3.30021e-08	2.43268	2.26391e-09	35.7322	5.39896	7.48146
Phvul.006G171000	AT4G18910.1	ATNLM2|NIP1;2|NLM2	NOD26-like intrinsic protein 1;2	46	52	80	200	260	452	3.31814e-08	2.18468	2.2779e-09	35.7202	4.54627	7.47911
Phvul.001G111400	AT5G56540.1	ATAGP14|AGP14	arabinogalactan protein 14	35	26	35	114	108	154	3.46342e-08	1.79537	2.38118e-09	35.6338	3.47103	7.4605
Phvul.009G247400	AT4G15780.1	ATVAMP724|VAMP724	vesicle-associated membrane protein 724	10	10	11	58	87	71	3.6605e-08	2.64661	2.52416e-09	35.5202	6.26195	7.43646
Phvul.005G081200	AT1G53380.1	AT1G53380	Plant protein of unknown function (DUF641)	36	42	49	149	117	147	3.78853e-08	1.53201	2.62213e-09	35.4461	2.89188	7.42153
Phvul.003G053100	AT1G70280.2	AT1G70280	NHL domain-containing protein	13	6	8	71	81	62	3.8138e-08	2.82601	2.64156e-09	35.4317	7.0911	7.41864
Phvul.001G229200	AT1G66180.1	AT1G66180	Eukaryotic aspartyl protease family protein	63	59	67	243	207	168	3.85978e-08	1.54834	2.67736e-09	35.4055	2.9248	7.41344
Phvul.003G179200	AT5G23100.1	AT5G23100	Protein of unknown function, DUF617	22	62	46	196	257	230	3.89951e-08	2.2431	2.7129e-09	35.3798	4.73413	7.40899
Phvul.003G216700	AT4G22860.1	AT4G22860	Cell cycle regulated microtubule associated protein	0	0	0	29	21	28	4.23941e-08	6.9689	2.9667e-09	35.2056	125.27	7.37269
Phvul.001G265500	AT3G23750.1	AT3G23750	Leucine-rich repeat protein kinase family protein	129	151	168	394	355	330	4.52374e-08	1.10726	3.17261e-09	35.0749	2.15437	7.3445
Phvul.007G157300	AT5G02520.1	AT5G02520	CONTAINS InterPro DOMAIN/s: SANT associated (InterPro:IPR015216); BEST Arabidopsis thaliana protein match is: kinase interacting family protein (TAIR:AT1G58210.1); Has 842 Blast hits to 736 proteins in 154 species: Archae - 2; Bacteria - 99; Metazoa - 236; Fungi - 52; Plants - 90; Viruses - 0; Other Eukaryotes - 363 (source: NCBI BLink).	9	5	6	53	48	80	4.6885e-08	2.99646	3.29295e-09	35.0024	7.98038	7.32897
Phvul.006G198000	AT4G17000.1	AT4G17000	unknown protein; Has 2862 Blast hits to 2331 proteins in 349 species: Archae - 6; Bacteria - 408; Metazoa - 833; Fungi - 223; Plants - 134; Viruses - 7; Other Eukaryotes - 1251 (source: NCBI BLink).	7	0	0	76	64	120	4.71877e-08	5.0123	3.31662e-09	34.9885	32.2741	7.32617
Phvul.003G079500	AT1G62050.1	AT1G62050	Ankyrin repeat family protein	21	11	14	111	115	76	4.7813e-08	2.5565	3.36302e-09	34.9614	5.8828	7.32045
Phvul.001G159400	AT3G58190.1	LBD29|ASL16	lateral organ boundaries-domain 29	10	8	8	194	52	94	4.84492e-08	3.51834	3.41024e-09	34.9343	11.4585	7.31471
Phvul.003G240400	AT4G37250.1	AT4G37250	Leucine-rich repeat protein kinase family protein	78	49	97	270	222	340	4.95184e-08	1.7177	3.49056e-09	34.889	3.28912	7.30523
Phvul.007G277200	AT5G43310.2	AT5G43310	COP1-interacting protein-related	156	137	127	343	287	359	5.17061e-08	1.06165	3.6527e-09	34.8005	2.08732	7.28646
Phvul.004G160000	AT1G20050.1	HYD1	C-8,7 sterol isomerase	77	98	100	296	263	225	5.24243e-08	1.35232	3.70612e-09	34.7723	2.55322	7.28047
Phvul.005G034700	AT5G19440.1	AT5G19440	NAD(P)-binding Rossmann-fold superfamily protein	139	141	141	305	346	473	5.52934e-08	1.2449	3.91743e-09	34.6643	2.37003	7.25733
Phvul.009G211400	AT4G39630.1	AT4G39630	unknown protein; Has 30201 Blast hits to 17322 proteins in 780 species: Archae - 12; Bacteria - 1396; Metazoa - 17338; Fungi - 3422; Plants - 5037; Viruses - 0; Other Eukaryotes - 2996 (source: NCBI BLink).	13	12	24	115	74	95	5.5377e-08	2.36591	3.92618e-09	34.66	5.15477	7.25667
Phvul.005G109600	AT4G03270.1	CYCD6;1	Cyclin D6;1	0	0	0	22	29	27	5.80903e-08	6.98364	4.12746e-09	34.5627	126.557	7.2359
Phvul.008G227700	AT5G05830.1	AT5G05830	RING/FYVE/PHD zinc finger superfamily protein	3	4	7	57	49	43	6.22747e-08	3.25344	4.44387e-09	34.4189	9.53639	7.20569
Phvul.008G192500	AT5G06080.1	LBD33	LOB domain-containing protein 33	0	0	0	109	16	42	6.31244e-08	8.04531	4.50774e-09	34.3911	264.168	7.1998
Phvul.009G234300	AT5G57100.1	AT5G57100	Nucleotide/sugar transporter family protein	12	6	9	65	52	76	6.33273e-08	2.65941	4.52546e-09	34.3835	6.31774	7.19841
Phvul.001G061100	AT4G32720.2	AtLa1|La1	La protein 1	52	50	47	163	130	152	6.35694e-08	1.40739	4.54926e-09	34.3733	2.65257	7.19675
Phvul.002G288900	AT1G63470.1	AT1G63470	AT hook motif DNA-binding family protein	46	64	64	175	165	170	6.50501e-08	1.38865	4.6652e-09	34.3243	2.61834	7.18675
Phvul.006G091500	AT1G09000.1	ANP1|MAPKKK1|NP1	NPK1-related protein kinase 1	34	14	41	218	127	191	6.73039e-08	2.41218	4.83715e-09	34.2539	5.3228	7.17196
Phvul.001G136500	AT3G52110.1	AT3G52110	unknown protein; Has 191 Blast hits to 174 proteins in 54 species: Archae - 0; Bacteria - 7; Metazoa - 45; Fungi - 7; Plants - 40; Viruses - 0; Other Eukaryotes - 92 (source: NCBI BLink).	9	4	0	81	60	85	6.89939e-08	3.92921	4.97625e-09	34.1987	15.2338	7.16119
Phvul.001G010900	AT1G45130.1	BGAL5	beta-galactosidase 5	153	134	165	343	440	622	7.05547e-08	1.46444	5.09604e-09	34.1524	2.75957	7.15147
Phvul.005G047300	AT1G54330.1	NAC020|ANAC020	NAC domain containing protein 20	0	0	0	45	61	16	7.20213e-08	7.65854	5.20933e-09	34.1096	202.045	7.14254
Phvul.002G250100	AT1G60870.1	MEE9	maternal effect embryo arrest 9	0	3	0	49	34	33	7.24071e-08	5.10683	5.24094e-09	34.0978	34.4596	7.14022
Phvul.007G060500	AT3G22780.1	ATTSO1|TSO1	Tesmin/TSO1-like CXC domain-containing protein	272	213	309	670	516	688	7.284e-08	1.0658	5.276e-09	34.0849	2.09334	7.13763
Phvul.001G029600	AT1G59540.1	ZCF125	P-loop containing nucleoside triphosphate hydrolases superfamily protein	39	60	79	201	185	243	7.36955e-08	1.65634	5.34173e-09	34.0608	3.15215	7.13256
Phvul.001G201000	AT1G57660.1	AT1G57660	Translation protein SH3-like family protein	231	193	286	680	543	546	7.51979e-08	1.15256	5.45447e-09	34.0201	2.22307	7.12379
Phvul.003G098300	AT4G15520.1	AT4G15520	tRNA/rRNA methyltransferase (SpoU) family protein	76	82	101	350	274	220	7.59453e-08	1.54544	5.51645e-09	33.9981	2.91893	7.1195
Phvul.009G131400	AT1G21510.1	AT1G21510	unknown protein; FUNCTIONS IN: molecular_function unknown; INVOLVED IN: N-terminal protein myristoylation; LOCATED IN: cellular_component unknown; EXPRESSED IN: cotyledon; Has 380 Blast hits to 286 proteins in 63 species: Archae - 0; Bacteria - 6; Metazoa - 254; Fungi - 44; Plants - 13; Viruses - 5; Other Eukaryotes - 58 (source: NCBI BLink).	3	0	0	36	38	36	7.60187e-08	5.02572	5.52567e-09	33.9949	32.5757	7.11908
Phvul.003G047800	AT2G09990.1	AT2G09990	Ribosomal protein S5 domain 2-like superfamily protein	286	241	308	817	648	590	7.61671e-08	1.13524	5.54034e-09	33.9897	2.19655	7.11823
Phvul.002G035700	AT4G25340.1	ATFKBP53|FKBP53	FK506 BINDING PROTEIN 53	307	254	312	821	635	614	7.66064e-08	1.079	5.57622e-09	33.9772	2.11258	7.11573
Phvul.003G172000	0	#N/A	#N/A	27	38	36	168	109	122	7.84812e-08	1.81344	5.71669e-09	33.9288	3.51479	7.10523
Phvul.003G174400	0	#N/A	#N/A	0	0	6	50	59	73	7.86698e-08	4.76884	5.73445e-09	33.9227	27.2625	7.10419
Phvul.004G133600	AT5G26360.1	AT5G26360	TCP-1/cpn60 chaperonin family protein	643	459	675	1469	1230	1367	7.91829e-08	1.02524	5.7759e-09	33.9087	2.0353	7.10137
Phvul.006G104900	AT5G44040.1	AT5G44040	unknown protein; BEST Arabidopsis thaliana protein match is: unknown protein (TAIR:AT1G04030.1); Has 1807 Blast hits to 1807 proteins in 277 species: Archae - 0; Bacteria - 0; Metazoa - 736; Fungi - 347; Plants - 385; Viruses - 0; Other Eukaryotes - 339 (source: NCBI BLink).	4	3	0	44	35	61	8.06291e-08	4.13401	5.89788e-09	33.8681	17.5574	7.09351
Phvul.011G090500	AT2G27810.1	ATNAT12|NAT12	nucleobase-ascorbate transporter 12	34	21	19	118	113	109	8.36656e-08	2.03018	6.13283e-09	33.7921	4.08456	7.07745
Phvul.003G043700	AT3G29360.2	AT3G29360	UDP-glucose 6-dehydrogenase family protein	165	129	218	499	429	452	8.76857e-08	1.26643	6.43647e-09	33.6981	2.40566	7.05707
Phvul.011G084900	AT3G45010.1	scpl48	serine carboxypeptidase-like 48	0	0	0	34	24	21	8.90166e-08	6.99625	6.53872e-09	33.6674	127.668	7.05053
Phvul.008G260800	AT5G58630.1	AT5G58630	unknown protein; Has 1807 Blast hits to 1807 proteins in 277 species: Archae - 0; Bacteria - 0; Metazoa - 736; Fungi - 347; Plants - 385; Viruses - 0; Other Eukaryotes - 339 (source: NCBI BLink).	0	0	0	57	18	28	9.01537e-08	7.35993	6.62685e-09	33.6414	164.27	7.04502
Phvul.003G179100	AT1G18550.1	AT1G18550	ATP binding microtubule motor family protein	6	0	0	62	50	78	9.13696e-08	4.79036	6.7209e-09	33.614	27.6721	7.0392
Phvul.002G084400	AT1G26810.1	GALT1	galactosyltransferase1	85	94	80	209	199	243	9.16676e-08	1.15942	6.7475e-09	33.6063	2.23368	7.03778
Phvul.004G162500	AT2G46330.1	AGP16|ATAGP16	arabinogalactan protein 16	0	0	0	27	19	30	9.24598e-08	6.92712	6.81054e-09	33.5882	121.694	7.03405
Phvul.007G137300	AT5G01420.1	AT5G01420	Glutaredoxin family protein	0	2	0	24	39	41	9.24735e-08	5.54053	6.81627e-09	33.5865	46.5443	7.03398
Phvul.002G022700	AT2G23530.1	AT2G23530	Zinc-finger domain of monoamine-oxidase A repressor R1	15	5	6	82	60	84	9.48066e-08	2.93562	7.00763e-09	33.5327	7.65087	7.02316
Phvul.004G082600	AT2G37170.1	PIP2;2|PIP2B	plasma membrane intrinsic protein 2	118	135	186	360	375	393	9.48066e-08	1.20165	7.00595e-09	33.5332	2.30002	7.02316
Phvul.003G059000	AT3G25500.1	AFH1|AHF1|FH1|ATFH1	formin homology 1	0	0	0	42	17	29	9.56749e-08	7.1332	7.08159e-09	33.5123	140.38	7.0192
Phvul.005G019501	0	#N/A	#N/A	140	127	105	340	266	405	9.64853e-08	1.26171	7.14651e-09	33.4945	2.3978	7.01554
Phvul.006G048500	AT5G55230.1	MAP65-1|ATMAP65-1	microtubule-associated proteins 65-1	183	104	163	470	398	461	9.95757e-08	1.38993	7.39577e-09	33.4278	2.62066	7.00185
Phvul.007G278600	AT5G43810.2	PNH|AGO10|ZLL	Stabilizer of iron transporter SufD / Polynucleotidyl transferase	29	24	23	92	126	113	1.00429e-07	1.96217	7.46944e-09	33.4086	3.89646	6.99814
Phvul.002G011800	AT5G67470.1	ATFH6|FH6	formin homolog 6	273	210	270	583	631	566	1.01055e-07	1.08005	7.52631e-09	33.3938	2.11412	6.99544
Phvul.008G045300	AT3G60380.1	AT3G60380	FUNCTIONS IN: molecular_function unknown; INVOLVED IN: biological_process unknown; LOCATED IN: cellular_component unknown; EXPRESSED IN: 24 plant structures; EXPRESSED DURING: 13 growth stages; BEST Arabidopsis thaliana protein match is: hydroxyproline-rich glycoprotein family protein (TAIR:AT4G16790.1); Has 6102 Blast hits to 3981 proteins in 424 species: Archae - 6; Bacteria - 372; Metazoa - 26…	19	17	10	98	128	78	1.1132e-07	2.571	8.34205e-09	33.1937	5.9422	6.95343
Phvul.001G146100	AT1G08880.1	H2AXA|G-H2AX|GAMMA-H2AX|HTA5	Histone superfamily protein	75	47	95	279	226	250	1.12159e-07	1.63207	8.41639e-09	33.1764	3.09957	6.95016
Phvul.002G086300	AT2G46210.1	AT2G46210	Fatty acid/sphingolipid desaturase	11	11	7	86	51	66	1.12159e-07	2.62955	8.41139e-09	33.1776	6.18832	6.95016
Phvul.001G221300	AT1G69850.1	ATNRT1:2|NRT1:2|NTL1	nitrate transporter 1:2	6	7	9	46	55	86	1.12783e-07	2.91496	8.47474e-09	33.163	7.54206	6.94776
Phvul.002G276300	AT4G08330.1	AT4G08330	unknown protein; FUNCTIONS IN: molecular_function unknown; INVOLVED IN: biological_process unknown; LOCATED IN: plasma membrane; EXPRESSED IN: 24 plant structures; EXPRESSED DURING: 14 growth stages; BEST Arabidopsis thaliana protein match is: unknown protein (TAIR:AT2G17705.1); Has 98 Blast hits to 98 proteins in 13 species: Archae - 0; Bacteria - 0; Metazoa - 0; Fungi - 0; Plants - 98; Viruses …	5	4	3	46	34	54	1.12783e-07	3.30081	8.4719e-09	33.1637	9.85471	6.94776
Phvul.009G211200	AT3G22142.1	AT3G22142	Bifunctional inhibitor/lipid-transfer protein/seed storage 2S albumin superfamily protein	2	2	2	49	29	34	1.1352e-07	4.04957	8.5533e-09	33.1451	16.5593	6.94493
Phvul.003G121000	AT1G56720.3	AT1G56720	Protein kinase superfamily protein	48	55	69	211	197	158	1.14593e-07	1.56225	8.65176e-09	33.1228	2.95314	6.94084
Phvul.009G097500	AT5G11300.1	CYC3B|CYCA2;2|CYC2BAT	mitotic-like cyclin 3B from Arabidopsis	0	0	8	93	65	91	1.1556e-07	4.80221	8.73067e-09	33.1052	27.9003	6.93719
Phvul.006G164500	AT4G18335.1	AT4G18335	unknown protein; FUNCTIONS IN: molecular_function unknown; INVOLVED IN: biological_process unknown; LOCATED IN: endomembrane system; Has 30201 Blast hits to 17322 proteins in 780 species: Archae - 12; Bacteria - 1396; Metazoa - 17338; Fungi - 3422; Plants - 5037; Viruses - 0; Other Eukaryotes - 2996 (source: NCBI BLink).	7	9	13	65	93	61	1.18002e-07	2.77238	8.92722e-09	33.0619	6.83235	6.92811
Phvul.007G189500	AT5G43970.1	TOM9-2|ATTOM22-V|TOM22-V	translocase of outer membrane 22-V	162	102	137	463	351	363	1.18086e-07	1.38225	8.93959e-09	33.0592	2.60675	6.9278
Phvul.006G105500	AT1G07090.1	LSH6	Protein of unknown function (DUF640)	43	17	31	281	129	179	1.19348e-07	2.50878	9.04732e-09	33.0359	5.69139	6.92319
Phvul.002G121400	AT2G35605.1	AT2G35605	SWIB/MDM2 domain superfamily protein	100	123	133	286	256	281	1.21043e-07	1.04403	9.18199e-09	33.0072	2.06198	6.91706
Phvul.004G161400	AT3G24460.1	AT3G24460	Serinc-domain containing serine and sphingolipid biosynthesis protein	45	41	54	260	225	136	1.21247e-07	1.99654	9.20365e-09	33.0026	3.99042	6.91633
Phvul.L001744	AT1G04520.1	PDLP2	plasmodesmata-located protein 2	5	8	8	67	56	46	1.2361e-07	2.84956	9.3957e-09	32.9624	7.20779	6.90795
Phvul.003G235000	AT4G37650.1	SHR|SGR7	GRAS family transcription factor	5	2	0	100	123	34	1.27416e-07	5.05204	9.69149e-09	32.9022	33.1754	6.89478
Phvul.008G234900	AT5G44500.1	AT5G44500	Small nuclear ribonucleoprotein family protein	33	30	27	121	116	101	1.29158e-07	1.7455	9.83724e-09	32.8732	3.35311	6.88888
Phvul.006G130622	AT1G31320.1	LBD4	LOB domain-containing protein 4	0	0	0	18	35	30	1.29987e-07	7.07983	9.90698e-09	32.8594	135.282	6.8861
Phvul.005G183800	AT1G16070.1	AtTLP8|TLP8	tubby like protein 8	0	0	0	23	22	27	1.31349e-07	6.85772	1.00242e-08	32.8365	115.979	6.88157
Phvul.003G225400	AT4G17610.1	AT4G17610	tRNA/rRNA methyltransferase (SpoU) family protein	102	86	122	294	268	253	1.31554e-07	1.23221	1.00477e-08	32.832	2.34927	6.88089
Phvul.006G183200	AT1G28360.1	ERF12|ATERF12	ERF domain protein 12	0	0	0	64	21	23	1.31554e-07	7.4339	1.00534e-08	32.8309	172.913	6.88089
Phvul.003G028700	AT1G25500.2	AT1G25500	Plasma-membrane choline transporter family protein	13	10	14	64	85	69	1.35132e-07	2.40295	1.03682e-08	32.771	5.28883	6.86924
Phvul.L002157	AT3G45850.1	AT3G45850	P-loop containing nucleoside triphosphate hydrolases superfamily protein	131	156	183	334	398	453	1.37885e-07	1.1719	1.06006e-08	32.7279	2.25308	6.86048
Phvul.002G094200	AT5G13960.1	SUVH4|KYP|SDG33	SU(VAR)3-9 homolog 4	53	90	86	297	232	220	1.45349e-07	1.54922	1.11967e-08	32.6215	2.92658	6.83759
Phvul.002G170700	AT1G69580.1	AT1G69580	Homeodomain-like superfamily protein	129	117	130	299	343	295	1.47837e-07	1.15811	1.14035e-08	32.586	2.23165	6.83022
Phvul.004G096500	AT3G43660.1	AT3G43660	Vacuolar iron transporter (VIT) family protein	4	1	3	81	40	36	1.5278e-07	4.12159	1.1816e-08	32.5169	17.407	6.81593
Phvul.007G066100	AT5G66950.1	AT5G66950	Pyridoxal phosphate (PLP)-dependent transferases superfamily protein	40	31	23	121	111	138	1.56692e-07	1.80104	1.21506e-08	32.4626	3.48472	6.80495
Phvul.011G042200	AT5G27120.1	AT5G27120	NOP56-like pre RNA processing ribonucleoprotein	867	647	977	2185	1723	1833	1.58823e-07	1.03724	1.23321e-08	32.4338	2.05229	6.79909
Phvul.002G113900	AT1G80740.1	CMT1|DMT4	chromomethylase 1	25	17	40	131	109	134	1.60369e-07	2.02264	1.24767e-08	32.4112	4.06326	6.79488
Phvul.005G160000	AT3G13750.1	BGAL1	beta galactosidase 1	125	80	54	388	380	328	1.62235e-07	1.90993	1.26301e-08	32.3874	3.75791	6.78986
Phvul.010G021100	AT5G48660.1	AT5G48660	B-cell receptor-associated protein 31-like	28	18	26	131	103	91	1.64711e-07	2.0089	1.28314e-08	32.3567	4.02475	6.78328
Phvul.001G022900	AT1G46264.1	AT-HSFB4|HSFB4|SCZ	heat shock transcription factor B4	34	27	43	111	147	148	1.66011e-07	1.80517	1.29576e-08	32.3377	3.49469	6.77986
Phvul.004G093300	AT5G64740.1	IXR2|PRC1|E112|CESA6	cellulose synthase 6	211	155	237	497	754	1217	1.67384e-07	1.85791	1.30738e-08	32.3203	3.62482	6.77629
Phvul.009G001100	AT2G31270.1	CDT1A|CDT1|ATCDT1A	homolog of yeast CDT1 A	13	0	11	116	113	136	1.69084e-07	3.753	1.32152e-08	32.2994	13.4824	6.7719
Phvul.007G260900	AT5G06710.1	HAT14	homeobox from Arabidopsis thaliana	6	6	5	52	64	42	1.74154e-07	3.06369	1.36382e-08	32.2382	8.3611	6.75907
Phvul.005G101200	AT2G20590.1	AT2G20590	Reticulon family protein	4	0	0	55	29	70	1.84297e-07	5.06268	1.44514e-08	32.1257	33.4208	6.73448
Phvul.005G003100	AT1G71380.1	ATGH9B3|ATCEL3|CEL3	cellulase 3	14	0	5	2875	3133	1906	1.85121e-07	8.53213	1.45349e-08	32.1145	370.191	6.73254
Phvul.011G137100	0	#N/A	#N/A	0	0	0	26	17	34	1.85121e-07	6.9396	1.45291e-08	32.1153	122.752	6.73254
Phvul.003G241400	AT5G67200.1	AT5G67200	Leucine-rich repeat protein kinase family protein	62	76	70	187	166	183	1.92587e-07	1.19885	1.51604e-08	32.0326	2.29556	6.71537
Phvul.002G092800	AT2G01340.1	At17.1	Encodes a protein whose expression is responsive to nematode infection.	145	95	142	669	306	481	1.97809e-07	1.74651	1.55918e-08	31.9781	3.35546	6.70375
Phvul.009G235300	AT4G29920.1	AT4G29920	Double Clp-N motif-containing P-loop nucleoside triphosphate hydrolases superfamily protein	9	8	0	847	1017	503	2.00225e-07	6.96091	1.58129e-08	31.9508	124.578	6.69848
Phvul.011G024100	AT1G50420.1	SCL3|SCL-3	scarecrow-like 3	89	114	107	311	258	239	2.06202e-07	1.21953	1.63271e-08	31.8886	2.32871	6.68571
Phvul.005G136900	AT5G60450.1	ARF4	auxin response factor 4	70	73	79	181	170	231	2.16166e-07	1.21896	1.71381e-08	31.7945	2.32778	6.66521
Phvul.007G179600	AT1G55020.1	ATLOX1|LOX1	lipoxygenase 1	186	145	196	376	405	461	2.17949e-07	1.06988	1.72906e-08	31.7772	2.09926	6.66165
Phvul.003G253900	AT3G50870.1	GATA18|MNP|HAN	GATA type zinc finger transcription factor family protein	0	0	0	30	42	17	2.19973e-07	7.19578	1.75075e-08	31.753	146.604	6.65763
Phvul.010G022600	AT4G31940.1	CYP82C4	cytochrome P450, family 82, subfamily C, polypeptide 4	45	30	32	202	102	248	2.23971e-07	2.17075	1.78371e-08	31.7168	4.50257	6.64981
Phvul.007G197600	AT3G05560.2	AT3G05560	Ribosomal L22e protein family	324	281	395	940	750	701	2.24754e-07	1.0948	1.79109e-08	31.7088	2.13583	6.64829
Phvul.002G017300	AT5G67130.1	AT5G67130	PLC-like phosphodiesterases superfamily protein	9	14	14	81	68	60	2.29468e-07	2.33763	1.82983e-08	31.6672	5.05473	6.63928
Phvul.002G110900	AT2G18060.1	VND1|ANAC037	vascular related NAC-domain protein 1	9	5	4	66	60	44	2.34741e-07	3.0756	1.87308e-08	31.6219	8.43038	6.62941
Phvul.002G295100	AT4G23720.1	AT4G23720	Protein of unknown function (DUF1191)	0	0	0	32	18	24	2.38723e-07	6.89082	1.91217e-08	31.5818	118.67	6.62211
Phvul.011G046900	AT4G36720.1	HVA22K	HVA22-like protein K	0	0	0	24	30	20	2.38723e-07	6.91584	1.9117e-08	31.5822	120.746	6.62211
Phvul.006G119700	AT3G17120.2	AT3G17120	unknown protein; BEST Arabidopsis thaliana protein match is: unknown protein (TAIR:AT1G02380.1); Has 67 Blast hits to 67 proteins in 11 species: Archae - 0; Bacteria - 0; Metazoa - 0; Fungi - 0; Plants - 67; Viruses - 0; Other Eukaryotes - 0 (source: NCBI BLink).	16	24	23	105	85	82	2.39872e-07	1.94731	1.92383e-08	31.57	3.85654	6.62002
Phvul.005G135933	AT2G28470.1	BGAL8	beta-galactosidase 8	14	13	9	82	96	59	2.60154e-07	2.565	2.09847e-08	31.4012	5.91757	6.58477
Phvul.003G209500	AT1G56110.1	NOP56	homolog of nucleolar protein NOP56	706	538	802	1758	1303	1557	2.63819e-07	1.00363	2.13207e-08	31.3704	2.00505	6.57869
Phvul.006G216200	AT1G10930.1	ATSGS1|RECQ4A|ATRECQ4A	DNA helicase (RECQl4A)	47	45	40	126	125	150	2.65602e-07	1.43259	2.14784e-08	31.3561	2.69931	6.57577
Phvul.003G266600	AT4G35880.1	AT4G35880	Eukaryotic aspartyl protease family protein	44	40	59	135	166	170	2.65687e-07	1.55945	2.15124e-08	31.353	2.94742	6.57563
Phvul.008G108900	AT3G54110.1	UCP1|ATUCP1|ATPUMP1|PUMP1|UCP	plant uncoupling mitochondrial protein 1	0	0	3	27	38	45	2.6801e-07	5.03937	2.17142e-08	31.3349	32.8853	6.57185
Phvul.007G209200	AT3G62110.1	AT3G62110	Pectin lyase-like superfamily protein	23	30	32	92	102	133	2.72412e-07	1.77618	2.21405e-08	31.2971	3.42519	6.56477
Phvul.002G269300	AT5G10390.1	AT5G10390	Histone superfamily protein	110	65	130	365	288	338	2.75511e-07	1.53068	2.24346e-08	31.2715	2.88922	6.55986
Phvul.011G007400	AT5G07670.1	AT5G07670	RNI-like superfamily protein	0	0	0	20	25	25	2.75967e-07	6.82499	2.24859e-08	31.2671	113.377	6.55914
Phvul.007G128900	AT2G43990.1	AT2G43990	unknown protein; FUNCTIONS IN: molecular_function unknown; INVOLVED IN: biological_process unknown; LOCATED IN: chloroplast; EXPRESSED IN: 9 plant structures; EXPRESSED DURING: 6 growth stages; Has 1419 Blast hits to 494 proteins in 144 species: Archae - 0; Bacteria - 300; Metazoa - 246; Fungi - 102; Plants - 31; Viruses - 2; Other Eukaryotes - 738 (source: NCBI BLink).	32	31	38	103	115	122	2.84424e-07	1.58749	2.3204e-08	31.2061	3.00526	6.54603
Phvul.006G115500	AT1G01200.1	RABA3|ATRABA3|ATRAB-A3	RAB GTPase homolog A3	10	17	20	95	80	71	2.93927e-07	2.22982	2.41146e-08	31.1313	4.69077	6.53176
Phvul.003G232400	AT4G37770.1	ACS8	1-amino-cyclopropane-1-carboxylate synthase 8	0	0	0	116	35	15	2.95291e-07	8.06218	2.42566e-08	31.1199	267.274	6.52975
Phvul.005G002400	AT5G25120.1	CYP71B11	ytochrome p450, family 71, subfamily B, polypeptide 11	72	64	61	177	325	530	2.95889e-07	2.21118	2.43209e-08	31.1148	4.63052	6.52887
Phvul.007G036200	AT1G71110.1	AT1G71110	unknown protein; FUNCTIONS IN: molecular_function unknown; INVOLVED IN: biological_process unknown; LOCATED IN: endomembrane system; BEST Arabidopsis thaliana protein match is: unknown protein (TAIR:AT2G12400.1); Has 173 Blast hits to 169 proteins in 21 species: Archae - 0; Bacteria - 0; Metazoa - 3; Fungi - 0; Plants - 165; Viruses - 0; Other Eukaryotes - 5 (source: NCBI BLink).	203	267	196	659	621	486	3.0286e-07	1.24833	2.49713e-08	31.0636	2.37566	6.51876
Phvul.007G078600	0	#N/A	#N/A	3512	2568	3133	5930	6638	8813	3.03591e-07	1.0406	2.5047e-08	31.0577	2.05709	6.51771
Phvul.005G051600	AT1G78390.1	ATNCED9|NCED9	nine-cis-epoxycarotenoid dioxygenase 9	8	4	0	88	96	51	3.16209e-07	4.12941	2.61851e-08	30.9715	17.5015	6.50003
Phvul.001G074000	AT4G32910.1	AT4G32910	CONTAINS InterPro DOMAIN/s: Nuclear pore complex protein, Nucleoporin Nup85-like (InterPro:IPR011502); Has 30201 Blast hits to 17322 proteins in 780 species: Archae - 12; Bacteria - 1396; Metazoa - 17338; Fungi - 3422; Plants - 5037; Viruses - 0; Other Eukaryotes - 2996 (source: NCBI BLink).	125	106	131	259	285	315	3.3167e-07	1.08071	2.75372e-08	30.8737	2.11508	6.47929
Phvul.009G064100	AT5G42700.1	AT5G42700	AP2/B3-like transcriptional factor family protein	0	0	0	21	23	24	3.32235e-07	6.78073	2.76141e-08	30.8683	109.952	6.47855
Phvul.006G136000	AT5G47800.1	AT5G47800	Phototropic-responsive NPH3 family protein	33	43	52	140	119	193	3.47061e-07	1.64646	2.88819e-08	30.7812	3.13064	6.45959
Phvul.007G186500	AT5G56750.1	NDL1	N-MYC downregulated-like 1	8	12	10	80	56	54	3.54652e-07	2.49732	2.95317e-08	30.7381	5.64635	6.4502
Phvul.006G072500	AT1G07090.1	LSH6	Protein of unknown function (DUF640)	18	17	13	71	84	76	3.56108e-07	2.10411	2.96711e-08	30.7289	4.29932	6.44842
Phvul.001G046800	AT5G11000.1	AT5G11000	Plant protein of unknown function (DUF868)	66	46	52	162	145	195	3.63534e-07	1.43821	3.03323e-08	30.6861	2.70985	6.43946
Phvul.001G153500	AT3G22600.1	AT3G22600	Bifunctional inhibitor/lipid-transfer protein/seed storage 2S albumin superfamily protein	13	14	20	129	210	70	3.63534e-07	2.99638	3.03456e-08	30.6853	7.97992	6.43946
Phvul.007G086800	AT1G71830.1	ATSERK1|SERK1	somatic embryogenesis receptor-like kinase 1	174	146	226	458	440	429	3.66433e-07	1.1201	3.06438e-08	30.6663	2.17361	6.43601
Phvul.005G154500	AT4G37650.1	SHR|SGR7	GRAS family transcription factor	20	19	16	71	76	99	3.68896e-07	1.98887	3.09063e-08	30.6498	3.96925	6.4331
Phvul.001G222800	AT1G02500.1	SAM-1|AtSAM1|SAM1|MAT1	S-adenosylmethionine synthetase 1	39	51	37	149	154	127	3.71139e-07	1.6	3.11322e-08	30.6356	3.03144	6.43046
Phvul.009G210680	AT2G12646.1	AT2G12646	PLATZ transcription factor family protein	0	0	0	90	25	18	3.77157e-07	7.73682	3.16756e-08	30.6021	213.312	6.42348
Phvul.007G020800	AT4G34131.1	UGT73B3	UDP-glucosyl transferase 73B3	30	55	56	196	261	871	4.00082e-07	3.04172	3.36419e-08	30.4852	8.2347	6.39785
Phvul.007G134600	AT1G04650.1	AT1G04650	unknown protein; Has 30201 Blast hits to 17322 proteins in 780 species: Archae - 12; Bacteria - 1396; Metazoa - 17338; Fungi - 3422; Plants - 5037; Viruses - 0; Other Eukaryotes - 2996 (source: NCBI BLink).	6	5	9	44	62	54	4.01966e-07	2.84538	3.38208e-08	30.4749	7.18695	6.39581
Phvul.003G226600	AT2G35190.1	ATNPSN11|NPSN11|NSPN11	novel plant snare 11	148	196	170	457	360	370	4.02253e-07	1.0417	3.38655e-08	30.4724	2.05865	6.3955
Phvul.001G223500	AT1G09390.1	AT1G09390	GDSL-like Lipase/Acylhydrolase superfamily protein	79	63	85	208	190	195	4.03542e-07	1.21967	3.40152e-08	30.4638	2.32893	6.39411
Phvul.002G247500	AT1G55360.1	AT1G55360	Protein of Unknown Function (DUF239)	376	382	477	761	940	1092	4.09498e-07	1.01393	3.45382e-08	30.4342	2.0194	6.38775
Phvul.007G053800	AT5G19260.1	AT5G19260	Protein of unknown function (DUF3049)	3	4	3	34	37	42	4.17046e-07	3.33173	3.52388e-08	30.3953	10.0682	6.37982
Phvul.001G142200	AT2G42120.2	POLD2	DNA polymerase delta small subunit	30	31	35	99	98	127	4.22763e-07	1.58516	3.58083e-08	30.3642	3.00041	6.3739
Phvul.001G159200	AT2G31320.1	ATPARP2|PARP2	poly(ADP-ribose) polymerase 2	43	35	30	118	117	128	4.24055e-07	1.57881	3.59395e-08	30.3571	2.98723	6.37258
Phvul.006G087300	AT1G73370.1	ATSUS6|SUS6	sucrose synthase 6	24	14	23	131	117	78	4.2476e-07	2.26058	3.6029e-08	30.3522	4.79185	6.37186
Phvul.009G038000	AT1G28390.1	AT1G28390	Protein kinase superfamily protein	21	29	23	113	104	84	4.25043e-07	1.88439	3.60883e-08	30.3491	3.69197	6.37157
Phvul.004G079200	AT4G32890.1	GATA9	GATA transcription factor 9	14	14	17	66	86	72	4.26861e-07	2.15966	3.62646e-08	30.3396	4.46808	6.36971
Phvul.002G232600	AT1G28440.1	HSL1	HAESA-like 1	16	9	17	70	74	74	4.40901e-07	2.21197	3.75925e-08	30.2698	4.63308	6.35566
Phvul.006G060900	AT5G08180.1	AT5G08180	Ribosomal protein L7Ae/L30e/S12e/Gadd45 family protein	459	381	513	1398	1049	922	4.44597e-07	1.15278	3.79532e-08	30.2513	2.22342	6.35203
Phvul.011G110300	AT4G28100.1	AT4G28100	unknown protein; FUNCTIONS IN: molecular_function unknown; INVOLVED IN: biological_process unknown; LOCATED IN: anchored to plasma membrane, anchored to membrane; EXPRESSED IN: 23 plant structures; EXPRESSED DURING: 14 growth stages; BEST Arabidopsis thaliana protein match is: unknown protein (TAIR:AT3G18050.1); Has 30201 Blast hits to 17322 proteins in 780 species: Archae - 12; Bacteria - 1396; …	69	55	75	249	147	237	4.63608e-07	1.48952	3.96471e-08	30.1666	2.80795	6.33385
Phvul.008G275000	AT2G26730.1	AT2G26730	Leucine-rich repeat protein kinase family protein	0	0	0	18	27	25	4.67383e-07	6.82901	3.99938e-08	30.1498	113.694	6.33033
Phvul.004G082894	AT2G37170.1	PIP2;2|PIP2B	plasma membrane intrinsic protein 2	66	57	78	183	159	187	4.86116e-07	1.22777	4.16216e-08	30.0724	2.34205	6.31326
Phvul.007G250300	AT5G20950.1	AT5G20950	Glycosyl hydrolase family protein	298	236	278	1092	500	1146	4.87632e-07	1.56036	4.17763e-08	30.0652	2.94926	6.31191
Phvul.007G215300	AT4G02110.1	AT4G02110	transcription coactivators	76	47	97	252	208	313	4.88135e-07	1.63845	4.18694e-08	30.0609	3.11332	6.31146
Phvul.003G138382	AT1G04240.1	SHY2|IAA3	AUX/IAA transcriptional regulator family protein	5	0	0	799	403	462	4.96278e-07	8.17574	4.26439e-08	30.0253	289.163	6.30428
Phvul.003G217900	AT1G12240.1	VAC-INV|ATBETAFRUCT4	Glycosyl hydrolases family 32 protein	66	131	46	475	579	320	4.96278e-07	2.35214	4.26203e-08	30.0264	5.1058	6.30428
Phvul.003G233200	AT3G49760.1	bZIP5|AtbZIP5	basic leucine-zipper 5	14	32	9	415	381	81	5.1408e-07	3.85705	4.43122e-08	29.9509	14.4907	6.28897
Phvul.003G279500	AT1G31880.1	NLM9|BRX	DZC (Disease resistance/zinc finger/chromosome condensation-like region) domain containing protein	0	0	0	24	53	18	5.1408e-07	7.30279	4.43313e-08	29.9501	157.892	6.28897
Phvul.009G084200	AT2G26260.1	AT3BETAHSD/D2|3BETAHSD/D2	3beta-hydroxysteroid-dehydrogenase/decarboxylase isoform 2	44	54	71	157	178	178	5.14728e-07	1.44354	4.44135e-08	29.9465	2.71987	6.28842
Phvul.008G083100	0	#N/A	#N/A	3	6	5	49	33	50	5.331e-07	3.06244	4.61077e-08	29.8739	8.35383	6.27319
Phvul.004G023300	AT3G28420.1	AT3G28420	Putative membrane lipoprotein	0	0	0	20	22	24	5.3473e-07	6.73652	4.63034e-08	29.8657	106.633	6.27187
Phvul.007G247100	AT1G63310.1	AT1G63310	unknown protein; BEST Arabidopsis thaliana protein match is: unknown protein (TAIR:AT2G20362.1); Has 78 Blast hits to 77 proteins in 11 species: Archae - 0; Bacteria - 0; Metazoa - 0; Fungi - 0; Plants - 78; Viruses - 0; Other Eukaryotes - 0 (source: NCBI BLink).	26	23	24	237	341	82	5.62824e-07	3.0492	4.89375e-08	29.7584	8.27753	6.24963
Phvul.003G102600	AT5G18550.1	AT5G18550	Zinc finger C-x8-C-x5-C-x3-H type family protein	90	79	122	241	234	287	5.70618e-07	1.222	4.97026e-08	29.7283	2.33269	6.24365
Phvul.001G058500	AT2G24490.1	ATRPA32A|RPA32A|ROR1|ATRPA2|RPA2	replicon protein A2	40	28	44	143	105	135	5.86897e-07	1.60115	5.12406e-08	29.6693	3.03386	6.23144
Phvul.005G036600	AT3G20820.1	AT3G20820	Leucine-rich repeat (LRR) family protein	32	35	29	146	83	157	5.88746e-07	1.82262	5.14321e-08	29.662	3.53724	6.23007
Phvul.002G300100	AT3G61920.1	AT3G61920	unknown protein; FUNCTIONS IN: molecular_function unknown; INVOLVED IN: N-terminal protein myristoylation; LOCATED IN: cellular_component unknown; EXPRESSED IN: shoot, hypocotyl, root, egg cell; BEST Arabidopsis thaliana protein match is: unknown protein (TAIR:AT1G64700.1); Has 77 Blast hits to 77 proteins in 8 species: Archae - 0; Bacteria - 0; Metazoa - 0; Fungi - 0; Plants - 77; Viruses - 0; O…	2	0	0	62	20	34	6.22983e-07	5.66404	5.46459e-08	29.5446	50.7043	6.20552
Phvul.011G091200	AT3G44716.1	AT3G44716	unknown protein; FUNCTIONS IN: molecular_function unknown; INVOLVED IN: biological_process unknown; LOCATED IN: endomembrane system; Has 30201 Blast hits to 17322 proteins in 780 species: Archae - 12; Bacteria - 1396; Metazoa - 17338; Fungi - 3422; Plants - 5037; Viruses - 0; Other Eukaryotes - 2996 (source: NCBI BLink).	0	0	0	18	23	26	6.3529e-07	6.75851	5.57904e-08	29.5044	108.272	6.19703
Phvul.002G208500	AT3G56891.1	AT3G56891	Heavy metal transport/detoxification superfamily protein	0	0	0	34	37	14	6.59322e-07	7.12554	5.79683e-08	29.4302	139.637	6.1809
Phvul.003G250200	AT5G66600.3	AT5G66600	Protein of unknown function, DUF547	53	52	61	148	131	184	6.80395e-07	1.30726	5.99254e-08	29.3658	2.4747	6.16724
Phvul.002G041900	AT1G64980.1	AT1G64980	Nucleotide-diphospho-sugar transferases superfamily protein	33	32	32	114	124	100	6.8324e-07	1.6421	6.02109e-08	29.3566	3.12119	6.16543
Phvul.001G113800	AT5G17920.1	ATCIMS|ATMETS|ATMS1	Cobalamin-independent synthase family protein	5741	3831	5208	9873	10694	13270	6.96302e-07	1.02287	6.14332e-08	29.3177	2.03196	6.1572
Phvul.002G057900	AT4G16650.1	AT4G16650	O-fucosyltransferase family protein	28	33	43	116	138	116	7.04149e-07	1.67671	6.21615e-08	29.2948	3.19698	6.15234
Phvul.008G148200	AT3G27330.1	AT3G27330	zinc finger (C3HC4-type RING finger) family protein	0	0	0	22	18	25	7.18686e-07	6.70578	6.3555e-08	29.2519	104.386	6.14346
Phvul.004G071400	AT3G26935.1	AT3G26935	DHHC-type zinc finger family protein	115	119	115	277	285	251	7.35036e-07	1.05885	6.51706e-08	29.2032	2.08327	6.13369
Phvul.011G000200	AT3G14690.1	CYP72A15	cytochrome P450, family 72, subfamily A, polypeptide 15	103	132	134	423	412	1399	7.35036e-07	2.39946	6.51319e-08	29.2044	5.27606	6.13369
Phvul.007G062800	AT5G43810.2	PNH|AGO10|ZLL	Stabilizer of iron transporter SufD / Polynucleotidyl transferase	49	52	38	170	182	132	7.80391e-07	1.64199	6.94904e-08	29.0789	3.12096	6.10769
Phvul.007G268200	AT2G01820.1	AT2G01820	Leucine-rich repeat protein kinase family protein	63	48	109	229	286	352	8.04134e-07	1.81737	7.1769e-08	29.0164	3.52438	6.09467
Phvul.006G066400	AT2G28740.1	HIS4	histone H4	5	5	10	67	56	42	8.27439e-07	2.88934	7.41028e-08	28.9544	7.40933	6.08226
Phvul.002G249700	AT1G61000.1	AT1G61000	FUNCTIONS IN: molecular_function unknown; INVOLVED IN: mitosis; LOCATED IN: plasma membrane; EXPRESSED IN: cultured cell; CONTAINS InterPro DOMAIN/s: Kinetochore protein Nuf2 (InterPro:IPR005549); Has 50972 Blast hits to 29793 proteins in 2070 species: Archae - 902; Bacteria - 7404; Metazoa - 23628; Fungi - 4156; Plants - 2312; Viruses - 158; Other Eukaryotes - 12412 (source: NCBI BLink).	30	22	39	137	101	109	8.38567e-07	1.76397	7.51851e-08	28.9263	3.3963	6.07646
Phvul.006G157900	AT3G06270.1	AT3G06270	Protein phosphatase 2C family protein	52	51	56	157	144	137	8.6865e-07	1.29809	7.81488e-08	28.8514	2.45902	6.06115
Phvul.002G274300	AT5G63950.1	CHR24	chromatin remodeling 24	76	68	87	199	163	233	8.83812e-07	1.19129	7.96484e-08	28.8146	2.28357	6.05364
Phvul.006G099900	AT2G04220.1	AT2G04220	Plant protein of unknown function (DUF868)	3	5	2	40	34	38	8.98504e-07	3.31601	8.10642e-08	28.7805	9.95909	6.04648
Phvul.006G066300	AT3G53730.1	AT3G53730	Histone superfamily protein	57	41	74	237	173	173	9.15785e-07	1.59591	8.27638e-08	28.7403	3.02286	6.03821
Phvul.011G070000	AT3G45850.1	AT3G45850	P-loop containing nucleoside triphosphate hydrolases superfamily protein	25	11	13	105	75	90	9.22476e-07	2.2828	8.34156e-08	28.7251	4.86622	6.03505
Phvul.008G042000	AT3G28850.1	AT3G28850	Glutaredoxin family protein	42	39	51	143	107	177	9.27535e-07	1.5163	8.39205e-08	28.7134	2.86057	6.03267
Phvul.007G129200	AT3G23160.1	AT3G23160	Protein of unknown function (DUF668)	6	3	6	40	38	55	9.44037e-07	2.97387	8.55101e-08	28.6771	7.85639	6.02501
Phvul.004G065900	AT1G67080.1	ABA4	abscisic acid (aba)-deficient 4	30	20	21	118	102	84	9.83264e-07	1.9328	8.92643e-08	28.5939	3.81795	6.00733
Phvul.004G018200	AT5G14890.1	AT5G14890	NHL domain-containing protein	8	8	3	88	123	40	9.84632e-07	3.58456	8.94388e-08	28.5901	11.9966	6.00673
Phvul.003G128900	AT5G20720.3	ATCPN21|CPN20|CPN21|CHCPN10|CPN10	chaperonin 20	19	15	16	90	59	78	1.00003e-06	2.00661	9.08885e-08	28.559	4.01836	5.99999
Phvul.010G161300	AT1G15980.1	NDF1|NDH48	NDH-dependent cyclic electron flow 1	23	13	27	103	75	106	1.0015e-06	1.99789	9.10733e-08	28.555	3.99416	5.99935
Phvul.004G053600	AT1G69560.1	MYB105|LOF2|ATMYB105	myb domain protein 105	0	0	0	36	13	28	1.00414e-06	6.93539	9.14165e-08	28.5477	122.394	5.9982
Phvul.002G091400	AT1G69420.2	AT1G69420	DHHC-type zinc finger family protein	74	85	64	283	285	183	1.00532e-06	1.59718	9.1575e-08	28.5444	3.02551	5.9977
Phvul.008G169900	0	#N/A	#N/A	14	7	18	128	63	79	1.00938e-06	2.61672	9.19965e-08	28.5355	6.13354	5.99594
Phvul.007G094000	0	#N/A	#N/A	7	11	6	111	42	65	1.0305e-06	3.00005	9.40792e-08	28.4921	8.00025	5.98695
Phvul.002G071500	AT1G70370.2	PG2	polygalacturonase 2	72	56	67	199	210	165	1.06804e-06	1.39852	9.78339e-08	28.4164	2.63631	5.97141
Phvul.007G159500	AT3G53540.1	AT3G53540	unknown protein; LOCATED IN: plasma membrane; EXPRESSED IN: 24 plant structures; EXPRESSED DURING: 14 growth stages; CONTAINS InterPro DOMAIN/s: Protein of unknown function DUF3741 (InterPro:IPR022212); BEST Arabidopsis thaliana protein match is: Protein of unknown function (DUF3741) (TAIR:AT4G28760.2); Has 1710 Blast hits to 868 proteins in 206 species: Archae - 2; Bacteria - 409; Metazoa - 304;…	75	68	75	216	189	170	1.07714e-06	1.23553	9.87774e-08	28.3978	2.35468	5.96773
Phvul.001G209400	AT4G02300.1	AT4G02300	Plant invertase/pectin methylesterase inhibitor superfamily	0	3	0	23	39	60	1.0857e-06	5.17401	9.97288e-08	28.3792	36.102	5.96429
Phvul.007G223800	AT5G03760.1	CSLA09|CSLA9|ATCSLA9|RAT4|ATCSLA09	Nucleotide-diphospho-sugar transferases superfamily protein	5	0	0	39	54	50	1.08602e-06	4.66411	9.98144e-08	28.3776	25.3535	5.96416
Phvul.008G247800	AT2G40620.1	AT2G40620	Basic-leucine zipper (bZIP) transcription factor family protein	41	32	33	123	107	111	1.08678e-06	1.51673	9.9995e-08	28.3741	2.86141	5.96386
Phvul.003G246000	AT3G50530.1	CRK	CDPK-related kinase	49	28	33	126	144	138	1.08881e-06	1.72424	1.00238e-07	28.3694	3.30406	5.96305
Phvul.002G309700	AT1G52140.1	AT1G52140	unknown protein; BEST Arabidopsis thaliana protein match is: unknown protein (TAIR:AT3G16330.1); Has 114 Blast hits to 114 proteins in 15 species: Archae - 0; Bacteria - 0; Metazoa - 0; Fungi - 0; Plants - 114; Viruses - 0; Other Eukaryotes - 0 (source: NCBI BLink).	130	148	116	339	389	300	1.10026e-06	1.22665	1.01456e-07	28.346	2.34023	5.95851
Phvul.008G166600	AT1G38131.1	AT1G38131	O-fucosyltransferase family protein	6	9	0	145	58	75	1.10438e-06	4.02333	1.01953e-07	28.3365	16.2609	5.95688
Phvul.007G202400	AT5G49525.1	AT5G49525	unknown protein; Has 23 Blast hits to 23 proteins in 7 species: Archae - 0; Bacteria - 0; Metazoa - 0; Fungi - 0; Plants - 23; Viruses - 0; Other Eukaryotes - 0 (source: NCBI BLink).	0	0	0	18	18	33	1.11397e-06	6.78529	1.02895e-07	28.3187	110.3	5.95313
Phvul.005G002700	AT1G71360.1	AT1G71360	Galactose-binding protein	101	136	125	271	275	277	1.11899e-06	1.02269	1.03416e-07	28.309	2.0317	5.95117
Phvul.008G237100	AT5G37660.1	PDLP7	plasmodesmata-located protein 7	12	6	15	80	120	60	1.12002e-06	2.83881	1.03569e-07	28.3061	7.15428	5.95078
Phvul.001G159300	AT2G42430.1	ASL18|LBD16	lateral organ boundaries-domain 16	0	0	0	38	14	24	1.12279e-06	6.92099	1.03882e-07	28.3003	121.179	5.9497
Phvul.006G197500	AT4G33720.1	AT4G33720	CAP (Cysteine-rich secretory proteins, Antigen 5, and Pathogenesis-related 1 protein) superfamily protein	3	5	3	108	66	26	1.14447e-06	4.03025	1.06122e-07	28.259	16.339	5.9414
Phvul.001G138700	AT2G42260.1	PYM|UVI4	uv-b-insensitive 4	5	0	0	48	36	54	1.19333e-06	4.59405	1.10836e-07	28.1748	24.1516	5.92324
Phvul.007G194000	AT5G24530.1	DMR6	2-oxoglutarate (2OG) and Fe(II)-dependent oxygenase superfamily protein	21	20	30	85	80	112	1.22047e-06	1.7936	1.13437e-07	28.13	3.46679	5.91347
Phvul.003G149300	AT5G57685.1	LSB1|ATGDU3|GDU3	glutamine dumper 3	38	44	37	114	120	123	1.23075e-06	1.42012	1.145e-07	28.1119	2.67608	5.90983
Phvul.005G180700	AT1G80660.1	HA9|AHA9	H(+)-ATPase 9	0	0	0	16	27	24	1.26817e-06	6.76823	1.18111e-07	28.0518	109.004	5.89682
Phvul.002G220200	AT4G21380.1	RK3|ARK3	receptor kinase 3	135	152	182	358	484	382	1.27433e-06	1.23347	1.18801e-07	28.0405	2.35131	5.89472
Phvul.002G037400	AT1G33250.1	AT1G33250	Protein of unknown function (DUF604)	23	19	38	100	112	113	1.2882e-06	1.8637	1.20174e-07	28.0183	3.6394	5.89002
Phvul.003G162100	AT2G26700.1	PID2	AGC (cAMP-dependent, cGMP-dependent and protein kinase C) kinase family protein	0	0	4	50	54	28	1.32596e-06	4.90976	1.23832e-07	27.9603	30.0598	5.87747
Phvul.003G157400	AT1G20370.1	AT1G20370	Pseudouridine synthase family protein	154	113	128	405	301	308	1.32894e-06	1.18918	1.24179e-07	27.9549	2.28023	5.87649
Phvul.006G149100	AT1G11820.2	AT1G11820	O-Glycosyl hydrolases family 17 protein	54	57	69	154	139	190	1.34096e-06	1.25327	1.25413e-07	27.9357	2.38382	5.87258
Phvul.009G072700	AT4G33800.1	AT4G33800	unknown protein; Has 30201 Blast hits to 17322 proteins in 780 species: Archae - 12; Bacteria - 1396; Metazoa - 17338; Fungi - 3422; Plants - 5037; Viruses - 0; Other Eukaryotes - 2996 (source: NCBI BLink).	0	0	0	39	37	12	1.34096e-06	7.17504	1.25439e-07	27.9353	144.511	5.87258
Phvul.002G284800	AT3G48710.1	AT3G48710	DEK domain-containing chromatin associated protein	61	35	64	183	155	181	1.34829e-06	1.52758	1.26194e-07	27.9237	2.88302	5.87022
Phvul.009G084300	AT2G45700.1	AT2G45700	sterile alpha motif (SAM) domain-containing protein	10	12	18	73	52	83	1.35755e-06	2.20471	1.27199e-07	27.9084	4.60982	5.86724
Phvul.001G001600	AT1G20410.1	AT1G20410	Pseudouridine synthase family protein	50	49	68	181	137	156	1.37218e-06	1.33775	1.2871e-07	27.8855	2.52757	5.86259
Phvul.001G085900	AT1G49470.1	AT1G49470	Family of unknown function (DUF716)	5	0	0	76	56	35	1.37247e-06	4.88698	1.28807e-07	27.884	29.5889	5.8625
Phvul.008G053600	AT4G12910.1	scpl20	serine carboxypeptidase-like 20	47	31	28	119	123	139	1.37612e-06	1.67292	1.2922e-07	27.8779	3.1886	5.86134
Phvul.003G235600	AT5G67470.1	ATFH6|FH6	formin homolog 6	31	13	16	209	223	80	1.39532e-06	2.9434	1.31166e-07	27.8489	7.69221	5.85533
Phvul.009G071800	AT1G27460.1	NPGR1	no pollen germination related 1	23	21	31	89	109	93	1.41497e-06	1.8002	1.33157e-07	27.8198	3.48269	5.84925
Phvul.009G204400	AT3G42660.1	AT3G42660	transducin family protein / WD-40 repeat family protein	38	26	55	146	136	146	1.42663e-06	1.68348	1.34401e-07	27.8018	3.21203	5.84569
Phvul.007G048700	AT4G21410.1	CRK29	cysteine-rich RLK (RECEPTOR-like protein kinase) 29	31	22	39	107	108	191	1.44346e-06	1.96364	1.36134e-07	27.777	3.90046	5.8406
Phvul.006G011700	AT5G21105.1	AT5G21105	Plant L-ascorbate oxidase	8	4	11	55	43	73	1.45768e-06	2.7168	1.37848e-07	27.7528	6.57413	5.83634
Phvul.010G161200	AT5G57970.1	AT5G57970	DNA glycosylase superfamily protein	30	22	15	98	139	99	1.46507e-06	2.16837	1.38621e-07	27.742	4.49514	5.83414
Phvul.002G298900	AT1G64450.1	AT1G64450	Glycine-rich protein family	28	36	29	119	87	106	1.49719e-06	1.57494	1.41813e-07	27.6979	2.97923	5.82472
Phvul.001G249000	AT2G40480.1	AT2G40480	Plant protein of unknown function (DUF827)	42	64	74	217	207	163	1.50952e-06	1.55255	1.43058e-07	27.681	2.93336	5.82116
Phvul.007G009800	AT1G75270.1	DHAR2	dehydroascorbate reductase 2	28	32	25	110	87	95	1.53078e-06	1.61095	1.45152e-07	27.6529	3.05454	5.81509
Phvul.001G116600	AT3G56900.1	AT3G56900	Transducin/WD40 repeat-like superfamily protein	44	38	49	119	124	137	1.54891e-06	1.37051	1.47106e-07	27.6271	2.58562	5.80997
Phvul.008G203314	AT1G08500.1	ENODL18|AtENODL18	early nodulin-like protein 18	57	53	63	192	166	141	1.60726e-06	1.36677	1.53061e-07	27.5503	2.57893	5.79391
Phvul.006G171200	AT5G45700.1	AT5G45700	Haloacid dehalogenase-like hydrolase (HAD) superfamily protein	5	0	6	38	57	85	1.64411e-06	3.86	1.56822e-07	27.5034	14.5203	5.78407
Phvul.007G029000	AT1G68330.1	AT1G68330	unknown protein; BEST Arabidopsis thaliana protein match is: unknown protein (TAIR:AT1G48780.1); Has 155 Blast hits to 147 proteins in 23 species: Archae - 0; Bacteria - 0; Metazoa - 19; Fungi - 3; Plants - 126; Viruses - 0; Other Eukaryotes - 7 (source: NCBI BLink).	2	0	4	27	43	47	1.65114e-06	4.127	1.57577e-07	27.4941	17.4723	5.78222
Phvul.008G284900	AT2G05120.1	AT2G05120	Nucleoporin, Nup133/Nup155-like	129	92	156	302	324	372	1.73534e-06	1.23901	1.66145e-07	27.3917	2.36037	5.76062
Phvul.010G010200	AT2G39700.1	ATEXPA4|ATEXP4|EXPA4|ATHEXP ALPHA 1.6	expansin A4	5	0	0	53	53	37	1.77397e-06	4.66684	1.70013e-07	27.3472	25.4015	5.75105
Phvul.006G056700	AT2G04480.1	AT2G04480	unknown protein; BEST Arabidopsis thaliana protein match is: unknown protein (TAIR:AT5G35870.1); Has 38 Blast hits to 38 proteins in 9 species: Archae - 0; Bacteria - 0; Metazoa - 0; Fungi - 0; Plants - 38; Viruses - 0; Other Eukaryotes - 0 (source: NCBI BLink).	0	0	0	35	16	19	1.77397e-06	6.81086	1.70089e-07	27.3463	112.272	5.75105
Phvul.009G099900	AT4G31120.1	SKB1|ATPRMT5|PRMT5	SHK1 binding protein 1	154	107	212	501	369	503	1.78802e-06	1.36589	1.71555e-07	27.3297	2.57736	5.74763
Phvul.002G273100	AT5G64530.1	ANAC104|XND1	xylem NAC domain 1	16	24	18	91	110	72	1.7929e-06	2.08451	1.72114e-07	27.3234	4.24132	5.74644
Phvul.006G177200	AT4G18570.1	AT4G18570	Tetratricopeptide repeat (TPR)-like superfamily protein	0	0	0	21	26	17	1.81456e-06	6.70669	1.74472e-07	27.2971	104.452	5.74123
Phvul.001G092300	AT3G27030.1	AT3G27030	unknown protein; FUNCTIONS IN: molecular_function unknown; INVOLVED IN: biological_process unknown; LOCATED IN: endomembrane system; CONTAINS InterPro DOMAIN/s: Protein of unknown function DUF3339 (InterPro:IPR021775); BEST Arabidopsis thaliana protein match is: Protein of unknown function (DUF 3339) (TAIR:AT5G40970.1); Has 538 Blast hits to 271 proteins in 16 species: Archae - 0; Bacteria - 0; M…	36	36	49	123	122	120	1.81851e-06	1.43128	1.7509e-07	27.2903	2.69685	5.74028
Phvul.010G127700	AT1G72480.1	AT1G72480	Lung seven transmembrane receptor family protein	73	78	99	221	231	197	1.83828e-06	1.21941	1.77222e-07	27.2669	2.32851	5.73559
Phvul.006G094800	AT2G32580.1	AT2G32580	Protein of unknown function (DUF1068)	18	20	17	94	81	65	1.87706e-06	1.96399	1.81057e-07	27.2255	3.9014	5.72652
Phvul.001G024200	AT5G47820.1	FRA1	P-loop containing nucleoside triphosphate hydrolases superfamily protein	61	50	67	148	150	180	1.88031e-06	1.2568	1.81562e-07	27.2201	2.38965	5.72577
Phvul.007G005900	AT5G13520.1	AT5G13520	peptidase M1 family protein	100	71	97	217	209	243	2.01412e-06	1.1503	1.95204e-07	27.08	2.21959	5.69592
Phvul.007G207800	AT3G62020.1	GLP10	germin-like protein 10	0	0	0	16	19	30	2.05437e-06	6.70435	1.9942e-07	27.0387	104.282	5.68732
Phvul.001G164300	AT5G43990.2	SUVR2|SDG18	SET-domain containing protein lysine methyltransferase family protein	19	26	29	101	77	91	2.05872e-06	1.69466	1.99947e-07	27.0336	3.23701	5.6864
Phvul.002G185400	AT2G01990.1	AT2G01990	unknown protein; BEST Arabidopsis thaliana protein match is: unknown protein (TAIR:AT1G14630.1); Has 118 Blast hits to 118 proteins in 14 species: Archae - 0; Bacteria - 0; Metazoa - 0; Fungi - 0; Plants - 118; Viruses - 0; Other Eukaryotes - 0 (source: NCBI BLink).	0	0	0	14	23	30	2.29516e-06	6.75586	2.24553e-07	26.8093	108.073	5.63919
Phvul.005G172900	AT3G15540.1	IAA19|MSG2	indole-3-acetic acid inducible 19	0	0	0	436	176	59	2.31369e-06	10.0854	2.26721e-07	26.7907	1086.44	5.6357
Phvul.005G044000	AT3G03060.1	AT3G03060	P-loop containing nucleoside triphosphate hydrolases superfamily protein	88	72	74	203	167	202	2.35706e-06	1.11673	2.31332e-07	26.7518	2.16855	5.62763
Phvul.001G000600	AT1G20720.1	AT1G20720	RAD3-like DNA-binding helicase protein	65	31	51	201	149	180	2.35789e-06	1.67401	2.31534e-07	26.7501	3.19101	5.62748
Phvul.001G244800	AT2G40230.1	AT2G40230	HXXXD-type acyl-transferase family protein	49	67	45	159	184	154	2.45105e-06	1.46765	2.4181e-07	26.6662	2.7657	5.61065
Phvul.002G102100	AT2G03510.1	AT2G03510	SPFH/Band 7/PHB domain-containing membrane-associated protein family	8	13	11	70	50	54	2.45105e-06	2.27583	2.41568e-07	26.6682	4.84276	5.61065
Phvul.010G122400	AT1G17270.1	AT1G17270	O-fucosyltransferase family protein	49	44	69	163	183	152	2.45105e-06	1.46523	2.41805e-07	26.6663	2.76108	5.61065
Phvul.002G126400	AT2G38250.1	AT2G38250	Homeodomain-like superfamily protein	35	32	37	138	95	106	2.45504e-06	1.53446	2.42329e-07	26.6621	2.8968	5.60994
Phvul.007G280400	AT1G80270.2	PPR596	PENTATRICOPEPTIDE REPEAT 596	232	166	285	555	500	589	2.50398e-06	1.09979	2.47287e-07	26.623	2.14324	5.60137
Phvul.002G254100	AT4G39790.1	AT4G39790	Protein of unknown function (DUF630 and DUF632)	8	15	16	71	61	62	2.51161e-06	2.15314	2.48298e-07	26.6151	4.44796	5.60005
Phvul.011G158900	AT1G28280.2	AT1G28280	VQ motif-containing protein	31	15	37	116	116	119	2.52568e-06	1.91657	2.50076e-07	26.6013	3.77524	5.59762
Phvul.008G201100	AT5G13500.3	AT5G13500	unknown protein; FUNCTIONS IN: molecular_function unknown; INVOLVED IN: biological_process unknown; LOCATED IN: endomembrane system; EXPRESSED IN: 22 plant structures; EXPRESSED DURING: 13 growth stages; BEST Arabidopsis thaliana protein match is: unknown protein (TAIR:AT5G25265.1); Has 1807 Blast hits to 1807 proteins in 277 species: Archae - 0; Bacteria - 0; Metazoa - 736; Fungi - 347; Plants -…	49	52	56	152	126	136	2.5577e-06	1.23188	2.53378e-07	26.576	2.34873	5.59215
Phvul.002G252400	AT4G05430.1	AT4G05430	Carbohydrate-binding X8 domain superfamily protein	0	0	0	24	32	14	2.61006e-06	6.84653	2.59365e-07	26.5308	115.083	5.58335
Phvul.002G142600	AT5G65660.1	AT5G65660	hydroxyproline-rich glycoprotein family protein	0	0	0	51	26	12	2.61051e-06	7.17285	2.59543e-07	26.5295	144.292	5.58327
Phvul.007G107300	AT2G45490.1	AtAUR3|AUR3	ataurora3	9	4	0	63	60	61	2.64211e-06	3.6425	2.6309e-07	26.5033	12.4883	5.57805
Phvul.004G172000	AT5G11780.1	AT5G11780	unknown protein; Has 37 Blast hits to 37 proteins in 12 species: Archae - 0; Bacteria - 0; Metazoa - 0; Fungi - 3; Plants - 34; Viruses - 0; Other Eukaryotes - 0 (source: NCBI BLink).	65	61	71	197	162	155	2.6973e-06	1.2187	2.69827e-07	26.4544	2.32736	5.56907
Phvul.010G031700	AT5G17410.2	AT5G17410	Spc97 / Spc98 family of spindle pole body (SBP) component	48	46	56	145	118	139	2.69772e-06	1.2533	2.70007e-07	26.4532	2.38386	5.569
Phvul.007G277900	AT3G22810.1	AT3G22810	Plant protein of unknown function (DUF828) with plant pleckstrin homology-like region	58	117	74	288	348	246	2.7e-06	1.67573	2.70372e-07	26.4505	3.19481	5.56864
Phvul.010G145200	AT4G12540.1	AT4G12540	unknown protein; Has 29 Blast hits to 26 proteins in 11 species: Archae - 2; Bacteria - 0; Metazoa - 0; Fungi - 0; Plants - 27; Viruses - 0; Other Eukaryotes - 0 (source: NCBI BLink).	0	0	7	68	47	63	2.7083e-06	4.51138	2.71342e-07	26.4436	22.8067	5.5673
Phvul.003G067700	AT1G69780.1	ATHB13	Homeobox-leucine zipper protein family	70	92	89	185	195	229	2.71842e-06	1.11312	2.72495e-07	26.4354	2.16313	5.56568
Phvul.L004337	AT1G76490.1	HMGR1|HMG1	hydroxy methylglutaryl CoA reductase 1	4	0	5	44	41	38	2.77164e-06	3.6104	2.77972e-07	26.397	12.2134	5.55726
Phvul.010G117900	AT1G32640.1	JAI1|ZBF1|JIN1|ATMYC2|MYC2|RD22BP1	Basic helix-loop-helix (bHLH) DNA-binding family protein	41	23	38	118	103	154	2.78196e-06	1.7008	2.79291e-07	26.3879	3.25081	5.55565
Phvul.004G136300	AT1G73340.1	AT1G73340	Cytochrome P450 superfamily protein	0	0	0	56	9	36	2.81523e-06	7.31418	2.82919e-07	26.3629	159.143	5.55049
Phvul.003G142700	AT4G30110.1	ATHMA2|HMA2	heavy metal atpase 2	294	197	203	593	587	546	2.84053e-06	1.14636	2.86042e-07	26.3417	2.21355	5.5466
Phvul.008G195700	AT1G06660.1	AT1G06660	unknown protein; BEST Arabidopsis thaliana protein match is: unknown protein (TAIR:AT2G30820.2); Has 166 Blast hits to 144 proteins in 35 species: Archae - 0; Bacteria - 17; Metazoa - 13; Fungi - 20; Plants - 104; Viruses - 0; Other Eukaryotes - 12 (source: NCBI BLink).	0	0	3	34	22	37	2.84784e-06	4.78296	2.86924e-07	26.3358	27.5305	5.54548
Phvul.002G315700	AT1G13360.1	AT1G13360	unknown protein; FUNCTIONS IN: molecular_function unknown; INVOLVED IN: biological_process unknown; LOCATED IN: cellular_component unknown; BEST Arabidopsis thaliana protein match is: unknown protein (TAIR:AT3G25870.1).	86	57	64	215	163	204	2.89222e-06	1.31499	2.91691e-07	26.304	2.48801	5.53877
Phvul.006G121500	AT2G47160.1	BOR1	HCO3- transporter family	17	18	16	67	65	72	2.95953e-06	1.83235	2.98933e-07	26.2566	3.56117	5.52878
Phvul.008G240800	AT3G03220.1	EXPA13|ATHEXP ALPHA 1.22|EXP13|ATEXPA13|ATEXP	expansin A13	106	95	82	232	267	230	2.97191e-06	1.20316	3.00639e-07	26.2456	2.30244	5.52696
Phvul.006G114400	AT4G27810.1	AT4G27810	unknown protein; CONTAINS InterPro DOMAIN/s: Protein of unknown function DUF688 (InterPro:IPR007789); BEST Arabidopsis thaliana protein match is: unknown protein (TAIR:AT5G53030.1); Has 73 Blast hits to 66 proteins in 11 species: Archae - 0; Bacteria - 0; Metazoa - 0; Fungi - 0; Plants - 73; Viruses - 0; Other Eukaryotes - 0 (source: NCBI BLink).	49	25	28	133	132	131	3.02009e-06	1.78567	3.05668e-07	26.2136	3.44778	5.51998
Phvul.009G043600	AT3G56370.1	AT3G56370	Leucine-rich repeat protein kinase family protein	114	97	183	331	415	420	3.0364e-06	1.4093	3.07784e-07	26.2002	2.65609	5.51764
Phvul.011G075900	AT2G28470.1	BGAL8	beta-galactosidase 8	0	0	0	32	13	22	3.12655e-06	6.74012	3.18041e-07	26.1369	106.9	5.50493
Phvul.002G043100	AT1G76690.1	OPR2|ATOPR2	12-oxophytodienoate reductase 2	130	101	107	366	219	319	3.16167e-06	1.23823	3.2234e-07	26.111	2.35908	5.50008
Phvul.002G239200	AT2G30990.2	AT2G30990	Protein of unknown function (DUF688)	36	18	26	112	103	101	3.16167e-06	1.8128	3.22421e-07	26.1105	3.51324	5.50008
Phvul.005G094300	AT3G58690.1	AT3G58690	Protein kinase superfamily protein	32	37	62	167	144	138	3.18414e-06	1.61924	3.25201e-07	26.094	3.07212	5.49701
Phvul.007G230900	AT5G04800.3	AT5G04800	Ribosomal S17 family protein	117	129	131	318	303	252	3.2806e-06	1.05213	3.36059e-07	26.0305	2.07359	5.48405
Phvul.002G210300	AT5G65260.1	AT5G65260	RNA-binding (RRM/RBD/RNP motifs) family protein	0	0	0	28	15	19	3.31607e-06	6.63617	3.40188e-07	26.007	99.4687	5.47938
Phvul.009G034200	AT5G65380.1	AT5G65380	MATE efflux family protein	30	35	35	95	101	110	3.36536e-06	1.44868	3.45945e-07	25.9746	2.72959	5.47297
Phvul.009G094500	AT4G31980.1	AT4G31980	unknown protein; CONTAINS InterPro DOMAIN/s: Protein of unknown function DUF247, plant (InterPro:IPR004158), Protein of unknown function DUF862, eukaryotic (InterPro:IPR008580); BEST Arabidopsis thaliana protein match is: Plant protein of unknown function (DUF247) (TAIR:AT5G11290.1); Has 1967 Blast hits to 1844 proteins in 183 species: Archae - 0; Bacteria - 6; Metazoa - 223; Fungi - 83; Plants -…	8	14	6	49	74	64	3.47309e-06	2.5826	3.57553e-07	25.9109	5.99019	5.45928
Phvul.011G092800	AT2G27590.1	AT2G27590	S-adenosyl-L-methionine-dependent methyltransferases superfamily protein	67	54	94	205	196	199	3.56288e-06	1.31895	3.67342e-07	25.8587	2.49484	5.4482
Phvul.003G086400	AT5G63530.1	ATFP3|FP3	farnesylated protein 3	290	301	324	897	696	565	3.58267e-06	1.07693	3.69567e-07	25.8471	2.10955	5.44579
Phvul.003G012000	AT2G19940.2	AT2G19940	oxidoreductases, acting on the aldehyde or oxo group of donors, NAD or NADP as acceptor;copper ion binding	94	60	91	245	182	307	3.63646e-06	1.4013	3.75998e-07	25.8138	2.64139	5.43932
Phvul.010G116200	AT4G00900.1	ECA2|ATECA2	ER-type Ca2+-ATPase 2	22	21	31	80	98	96	3.63646e-06	1.72947	3.75803e-07	25.8148	3.31606	5.43932
Phvul.010G146500	AT1G79780.1	AT1G79780	Uncharacterised protein family (UPF0497)	29	42	40	130	98	115	3.64978e-06	1.45977	3.77795e-07	25.8046	2.75065	5.43773
Phvul.002G014400	AT4G37390.1	BRU6|YDK1|GH3-2|GH3.2|AUR3	Auxin-responsive GH3 family protein	0	0	0	1445	1220	136	3.65663e-06	12.1759	3.78691e-07	25.8	4626.99	5.43692
Phvul.010G163500	AT1G78880.1	AT1G78880	Ubiquitin-specific protease family C19-related protein	79	86	84	175	215	223	3.67737e-06	1.13685	3.81027e-07	25.7881	2.19901	5.43446
Phvul.004G019600	AT3G28180.1	ATCSLC4|ATCSLC04|CSLC4|CSLC04	Cellulose-synthase-like C4	84	85	86	206	184	188	3.84766e-06	1.01446	3.99851e-07	25.695	2.02014	5.4148
Phvul.005G169600	AT2G22670.4	IAA8	indoleacetic acid-induced protein 8	7	0	7	52	61	57	3.88952e-06	3.44012	4.04798e-07	25.6713	10.8537	5.4101
Phvul.006G214300	AT1G10780.1	AT1G10780	F-box/RNI-like superfamily protein	3	0	0	31	26	31	3.8951e-06	4.69405	4.0583e-07	25.6664	25.8851	5.40948
Phvul.011G116400	AT5G45970.1	ARAC2|ATRAC2|ROP7|ATROP7|RAC2	RAC-like 2	0	0	0	16	23	20	3.93862e-06	6.58371	4.10915e-07	25.6424	95.9168	5.40466
Phvul.008G054300	AT3G02800.1	AT3G02800	Tyrosine phosphatase family protein	39	34	27	110	128	106	4.01931e-06	1.62079	4.19949e-07	25.6004	3.07543	5.39585
Phvul.007G259800	AT2G42110.1	AT2G42110	unknown protein; Has 27 Blast hits to 27 proteins in 11 species: Archae - 0; Bacteria - 0; Metazoa - 0; Fungi - 0; Plants - 25; Viruses - 0; Other Eukaryotes - 2 (source: NCBI BLink).	0	0	0	18	16	24	4.0495e-06	6.53992	4.23518e-07	25.5841	93.0489	5.3926
Phvul.002G254900	AT2G22170.1	AT2G22170	Lipase/lipooxygenase, PLAT/LH2 family protein	197	211	220	407	427	665	4.05724e-06	1.07997	4.24534e-07	25.5795	2.11399	5.39177
Phvul.002G241108	AT1G29290.1	AT1G29290	unknown protein; FUNCTIONS IN: molecular_function unknown; INVOLVED IN: biological_process unknown; LOCATED IN: endomembrane system; Has 18 Blast hits to 18 proteins in 5 species: Archae - 0; Bacteria - 0; Metazoa - 0; Fungi - 0; Plants - 18; Viruses - 0; Other Eukaryotes - 0 (source: NCBI BLink).	2	0	0	33	23	22	4.16477e-06	5.11062	4.37063e-07	25.5233	34.5501	5.38041
Phvul.004G107700	AT5G52640.1	HSP81-1|ATHSP90.1|HSP81.1|AtHsp90-1|HSP83|ATH	heat shock protein 90.1	492	601	439	1179	1839	1201	4.20664e-06	1.3146	4.42317e-07	25.5003	2.48734	5.37607
Phvul.011G008300	AT3G62840.1	AT3G62840	Small nuclear ribonucleoprotein family protein	46	69	78	221	153	185	4.26444e-06	1.36729	4.48614e-07	25.473	2.57986	5.37014
Phvul.L003246	AT3G48660.1	AT3G48660	Protein of unknown function (DUF 3339)	16	14	18	193	298	49	4.27059e-06	3.3739	4.49478e-07	25.4693	10.3668	5.36951
Phvul.002G084100	AT1G69580.1	AT1G69580	Homeodomain-like superfamily protein	56	39	26	191	209	133	4.34061e-06	1.97868	4.57292e-07	25.4361	3.94132	5.36245
Phvul.009G249500	AT4G15910.1	DI21|ATDI21	drought-induced 21	131	110	98	373	281	255	4.37985e-06	1.254	4.61874e-07	25.4168	2.38502	5.35854
Phvul.004G068600	AT3G50120.1	AT3G50120	Plant protein of unknown function (DUF247)	11	14	15	108	256	56	4.48673e-06	3.28288	4.74062e-07	25.3666	9.73294	5.34807
Phvul.002G292600	AT1G63910.1	AtMYB103|MYB103	myb domain protein 103	4	4	0	98	70	25	4.49796e-06	4.4328	4.75478e-07	25.3608	21.5976	5.34698
Phvul.005G157700	AT2G26180.1	IQD6	IQ-domain 6	0	0	4	31	29	60	4.50214e-06	4.73457	4.7615e-07	25.3581	26.6224	5.34658
Phvul.010G041900	AT1G02180.1	AT1G02180	ferredoxin-related	11	4	19	92	75	70	4.57138e-06	2.6418	4.84174e-07	25.3259	6.24111	5.33995
Phvul.003G145300	AT5G57410.3	AT5G57410	Afadin/alpha-actinin-binding protein	51	65	71	151	169	168	4.59944e-06	1.22374	4.88087e-07	25.3103	2.33551	5.3373
Phvul.001G265400	AT4G15550.1	IAGLU	indole-3-acetate beta-D-glucosyltransferase	94	64	61	431	211	226	4.6591e-06	1.80636	4.94656e-07	25.2845	3.49758	5.3317
Phvul.011G031800	AT3G18630.1	ATUNG|UNG	uracil dna glycosylase	0	0	0	24	20	15	4.71063e-06	6.58051	5.00838e-07	25.2606	95.704	5.32692
Phvul.001G234600	AT3G55560.1	AGF2|AHL15	AT-hook protein of GA feedback 2	124	104	88	466	243	296	4.796e-06	1.48874	5.10661e-07	25.2231	2.80644	5.31912
Phvul.002G061300	AT3G60670.1	AT3G60670	PLATZ transcription factor family protein	56	101	57	323	280	193	4.796e-06	1.73937	5.10512e-07	25.2237	3.3389	5.31912
Phvul.004G079400	AT1G54385.1	AT1G54385	ARM repeat superfamily protein	16	0	9	119	107	122	4.82829e-06	3.61944	5.14347e-07	25.2093	12.2902	5.31621
Phvul.002G269200	AT5G10390.1	AT5G10390	Histone superfamily protein	45	32	55	177	132	128	4.83618e-06	1.56199	5.15434e-07	25.2052	2.95261	5.3155
Phvul.008G026900	AT3G51550.1	FER	Malectin/receptor-like protein kinase family protein	0	0	0	13	26	24	4.98359e-06	6.67987	5.32164e-07	25.1436	102.528	5.30246
Phvul.003G294000	AT1G49570.1	AT1G49570	Peroxidase superfamily protein	149	82	92	297	311	365	5.06615e-06	1.41529	5.41239e-07	25.111	2.66714	5.29532
Phvul.002G239500	AT2G34190.1	AT2G34190	Xanthine/uracil permease family protein	52	33	22	208	246	122	5.1141e-06	2.27371	5.46623e-07	25.0919	4.83565	5.29123
Phvul.010G050100	AT1G02110.1	AT1G02110	Protein of unknown function (DUF630 and DUF632)	24	8	10	98	130	75	5.12308e-06	2.6936	5.48107e-07	25.0867	6.46926	5.29047
Phvul.004G048300	AT5G38530.1	TSBtype2	tryptophan synthase beta type 2	264	177	225	572	417	563	5.18563e-06	1.04251	5.55329e-07	25.0614	2.05981	5.2852
Phvul.011G090900	AT3G44610.1	AT3G44610	Protein kinase superfamily protein	11	5	0	88	71	67	5.28584e-06	3.6371	5.66601e-07	25.0227	12.4416	5.27689
Phvul.L011243	AT1G09200.1	AT1G09200	Histone superfamily protein	7	8	14	51	56	55	5.32706e-06	2.32382	5.71945e-07	25.0046	5.00657	5.27351
Phvul.007G022200	AT3G60740.1	EMB133|TTN1|TFC D|CHO	ARM repeat superfamily protein	80	80	110	200	234	237	5.34127e-06	1.15349	5.74454e-07	24.9961	2.22452	5.27236
Phvul.001G034000	AT5G11780.1	AT5G11780	unknown protein; Has 37 Blast hits to 37 proteins in 12 species: Archae - 0; Bacteria - 0; Metazoa - 0; Fungi - 3; Plants - 34; Viruses - 0; Other Eukaryotes - 0 (source: NCBI BLink).	4	0	4	39	37	34	5.4524e-06	3.61773	5.87242e-07	24.9537	12.2757	5.26341
Phvul.007G084400	AT1G34110.1	AT1G34110	Leucine-rich receptor-like protein kinase family protein	0	0	3	33	20	41	5.46152e-06	4.79372	5.88503e-07	24.9495	27.7366	5.26269
Phvul.002G259800	AT1G67850.1	AT1G67850	Protein of unknown function (DUF707)	35	35	48	125	144	111	5.6431e-06	1.5338	6.08645e-07	24.8847	2.89548	5.24848
Phvul.011G104400	AT3G21700.3	SGP2|ATSGP2	Ras-related small GTP-binding family protein	0	0	0	24	19	15	5.64648e-06	6.55406	6.09299e-07	24.8826	93.9657	5.24822
Phvul.008G245900	AT5G58300.2	AT5G58300	Leucine-rich repeat protein kinase family protein	150	127	112	335	369	288	5.66889e-06	1.19013	6.12007e-07	24.8741	2.28173	5.2465
Phvul.003G046500	AT1G26761.1	AT1G26761	Arabinanase/levansucrase/invertase	4	7	7	46	71	37	5.67532e-06	2.95856	6.12991e-07	24.871	7.77346	5.24601
Phvul.006G135700	AT4G17180.1	AT4G17180	O-Glycosyl hydrolases family 17 protein	21	18	12	79	74	68	5.79563e-06	1.94795	6.26282e-07	24.8296	3.85827	5.2369
Phvul.011G211100	AT5G62410.1	ATSMC4|SMC2|ATCAP-E1|TTN3	structural maintenance of chromosomes 2	102	42	76	249	254	281	5.84889e-06	1.66097	6.32636e-07	24.8101	3.16229	5.23293
Phvul.005G073800	AT5G53890.1	AtPSKR2|PSKR2	phytosylfokine-alpha receptor 2	50	44	43	156	106	133	6.04867e-06	1.3529	6.5579e-07	24.7409	2.55425	5.21834
Phvul.007G147400	AT2G36910.1	ABCB1|PGP1|ATPGP1	ATP binding cassette subfamily B1	31	21	52	116	162	164	6.38596e-06	1.93226	6.95297e-07	24.6281	3.81651	5.19477
Phvul.006G129200	AT5G06730.1	AT5G06730	Peroxidase superfamily protein	0	4	6	33	46	60	6.41124e-06	3.64023	6.98377e-07	24.6196	12.4686	5.19306
Phvul.010G146600	AT5G25810.1	tny	Integrase-type DNA-binding superfamily protein	2	0	2	29	19	47	6.45971e-06	4.37895	7.03987e-07	24.6042	20.8063	5.18979
Phvul.007G256900	AT3G12180.1	AT3G12180	Cornichon family protein	16	14	20	64	60	78	6.63124e-06	1.84457	7.23358e-07	24.5519	3.59145	5.17841
Phvul.002G072500	AT1G70280.2	AT1G70280	NHL domain-containing protein	39	31	31	94	101	134	6.64071e-06	1.53015	7.24731e-07	24.5482	2.88816	5.17779
Phvul.002G251800	AT4G20430.1	AT4G20430	Subtilase family protein	0	0	0	19	24	15	6.73381e-06	6.56605	7.35235e-07	24.5205	94.7497	5.17174
Phvul.003G196600	AT3G48160.2	DEL1|E2FE|E2L3	DP-E2F-like 1	0	8	0	69	83	61	6.74284e-06	4.58475	7.36911e-07	24.5161	23.9965	5.17116
Phvul.007G177400	AT1G06780.1	GAUT6	galacturonosyltransferase 6	43	41	29	118	115	116	6.75331e-06	1.45852	7.384e-07	24.5122	2.74827	5.17048
Phvul.L011043	AT5G12930.1	AT5G12930	unknown protein; Has 1807 Blast hits to 1807 proteins in 277 species: Archae - 0; Bacteria - 0; Metazoa - 736; Fungi - 347; Plants - 385; Viruses - 0; Other Eukaryotes - 339 (source: NCBI BLink).	0	0	0	18	13	32	6.79396e-06	6.64477	7.4354e-07	24.4989	100.063	5.16788
Phvul.009G158300	AT2G40980.1	AT2G40980	Protein kinase superfamily protein	10	6	10	55	78	44	6.79894e-06	2.62107	7.44432e-07	24.4965	6.15204	5.16756
Phvul.010G101800	AT4G34138.1	UGT73B1	UDP-glucosyl transferase 73B1	57	86	79	222	269	854	6.89046e-06	2.4035	7.5551e-07	24.4681	5.29084	5.16175
Phvul.009G224200	AT5G20740.1	AT5G20740	Plant invertase/pectin methylesterase inhibitor superfamily protein	5	0	4	38	49	37	6.89854e-06	3.62733	7.56748e-07	24.4649	12.3577	5.16124
Phvul.009G175300	AT4G24670.1	TAR2	tryptophan aminotransferase related 2	8	6	12	69	70	40	7.04573e-06	2.63539	7.75415e-07	24.418	6.21342	5.15207
Phvul.007G030600	AT1G68430.1	AT1G68430	unknown protein; FUNCTIONS IN: molecular_function unknown; INVOLVED IN: biological_process unknown; LOCATED IN: chloroplast; EXPRESSED IN: 21 plant structures; EXPRESSED DURING: 13 growth stages; BEST Arabidopsis thaliana protein match is: unknown protein (TAIR:AT1G66890.1); Has 35 Blast hits to 35 proteins in 6 species: Archae - 0; Bacteria - 0; Metazoa - 0; Fungi - 0; Plants - 35; Viruses - 0; …	0	0	2	35	38	16	7.09499e-06	5.34058	7.81562e-07	24.4028	40.5204	5.14905
Phvul.009G145900	AT5G65660.1	AT5G65660	hydroxyproline-rich glycoprotein family protein	0	0	0	62	11	21	7.11314e-06	7.22127	7.83925e-07	24.397	149.217	5.14794
Phvul.001G037201	AT2G26180.1	IQD6	IQ-domain 6	0	0	8	75	53	70	7.25811e-06	4.4754	8.00644e-07	24.3563	22.2448	5.13918
Phvul.006G077000	AT2G30400.1	ATOFP2|OFP2	ovate family protein 2	0	0	0	17	25	16	7.274e-06	6.56769	8.03767e-07	24.3488	94.8576	5.13823
Phvul.002G211400	AT5G64330.1	NPH3|RPT3|JK218	Phototropic-responsive NPH3 family protein	39	38	31	100	108	116	7.32845e-06	1.41737	8.10277e-07	24.3333	2.67098	5.13499
Phvul.004G048600	AT3G19660.1	AT3G19660	unknown protein; Has 16 Blast hits to 16 proteins in 6 species: Archae - 0; Bacteria - 0; Metazoa - 0; Fungi - 0; Plants - 16; Viruses - 0; Other Eukaryotes - 0 (source: NCBI BLink).	0	0	0	49	38	8	7.47758e-06	7.28544	8.27912e-07	24.2918	156.004	5.12624
Phvul.008G099800	AT5G02440.1	AT5G02440	unknown protein; Has 71 Blast hits to 71 proteins in 12 species: Archae - 0; Bacteria - 0; Metazoa - 0; Fungi - 0; Plants - 71; Viruses - 0; Other Eukaryotes - 0 (source: NCBI BLink).	0	0	0	17	17	20	7.50449e-06	6.44416	8.31274e-07	24.284	87.0735	5.12468
Phvul.003G085200	AT5G35740.1	AT5G35740	Carbohydrate-binding X8 domain superfamily protein	0	0	0	31	57	9	7.53955e-06	7.34259	8.35544e-07	24.2741	162.308	5.12265
Phvul.006G088000	AT3G05620.1	AT3G05620	Plant invertase/pectin methylesterase inhibitor superfamily	50	39	47	334	481	109	7.84506e-06	2.63796	8.71406e-07	24.1932	6.22449	5.1054
Phvul.001G141200	AT5G06810.1	AT5G06810	Mitochondrial transcription termination factor family protein	17	19	26	86	66	78	7.86709e-06	1.72398	8.74658e-07	24.186	3.30346	5.10419
Phvul.008G184600	AT5G64430.1	AT5G64430	Octicosapeptide/Phox/Bem1p family protein	38	38	44	111	101	117	8.03383e-06	1.28733	8.94428e-07	24.143	2.44075	5.09508
Phvul.001G248600	AT2G40460.1	AT2G40460	Major facilitator superfamily protein	0	0	0	22	13	21	8.30025e-06	6.48491	9.27058e-07	24.074	89.5678	5.08091
Phvul.008G015200	AT3G55280.2	RPL23AB	ribosomal protein L23AB	163	107	206	534	370	425	8.37874e-06	1.3122	9.3711e-07	24.0532	2.4832	5.07682
Phvul.009G093100	AT4G32330.2	AT4G32330	TPX2 (targeting protein for Xklp2) protein family	95	76	108	232	214	212	8.53112e-06	1.07374	9.54589e-07	24.0176	2.10489	5.06899
Phvul.001G039100	AT5G19530.1	ACL5	S-adenosyl-L-methionine-dependent methyltransferases superfamily protein	50	10	9	496	291	142	8.53682e-06	3.56791	9.55663e-07	24.0154	11.859	5.0687
Phvul.003G165200	AT3G15760.1	AT3G15760	unknown protein; FUNCTIONS IN: molecular_function unknown; INVOLVED IN: biological_process unknown; LOCATED IN: endomembrane system; EXPRESSED IN: 22 plant structures; EXPRESSED DURING: 10 growth stages; BEST Arabidopsis thaliana protein match is: unknown protein (TAIR:AT1G52565.1); Has 42 Blast hits to 42 proteins in 10 species: Archae - 0; Bacteria - 0; Metazoa - 0; Fungi - 0; Plants - 42; Viru…	114	77	116	283	206	309	8.65215e-06	1.20022	9.69459e-07	23.9878	2.29774	5.06288
Phvul.002G194200	AT5G46280.1	MCM3	Minichromosome maintenance (MCM2/3/5) family protein	69	30	82	243	210	233	8.66359e-06	1.75505	9.71182e-07	23.9844	3.37537	5.0623
Phvul.009G229200	AT5G20510.1	AL5	alfin-like 5	44	56	65	149	132	146	8.7992e-06	1.20731	9.88184e-07	23.951	2.30906	5.05556
Phvul.002G314800	AT3G24420.1	AT3G24420	alpha/beta-Hydrolases superfamily protein	47	23	44	145	114	141	8.94517e-06	1.63726	1.00686e-06	23.915	3.11075	5.04841
Phvul.003G234200	AT5G04080.1	AT5G04080	unknown protein; FUNCTIONS IN: molecular_function unknown; INVOLVED IN: biological_process unknown; LOCATED IN: plasma membrane; EXPRESSED IN: 16 plant structures; EXPRESSED DURING: 9 growth stages; Has 115 Blast hits to 115 proteins in 16 species: Archae - 0; Bacteria - 0; Metazoa - 0; Fungi - 5; Plants - 110; Viruses - 0; Other Eukaryotes - 0 (source: NCBI BLink).	18	27	35	100	77	128	9.24666e-06	1.75764	1.04386e-06	23.8455	3.38144	5.03402
Phvul.004G059000	AT5G14360.1	AT5G14360	Ubiquitin-like superfamily protein	22	24	14	149	75	80	9.24666e-06	2.16393	1.04446e-06	23.8444	4.48134	5.03402
Phvul.007G055100	AT5G26340.1	MSS1|ATSTP13|STP13	Major facilitator superfamily protein	20	15	13	137	100	54	9.24948e-06	2.43953	1.04641e-06	23.8408	5.42465	5.03388
Phvul.001G185800	AT5G03760.1	CSLA09|CSLA9|ATCSLA9|RAT4|ATCSLA09	Nucleotide-diphospho-sugar transferases superfamily protein	0	6	6	61	65	36	9.31833e-06	3.61811	1.05506e-06	23.825	12.2789	5.03066
Phvul.007G063500	AT5G62220.1	GT18|ATGT18	glycosyltransferase 18	34	21	31	102	103	92	9.36283e-06	1.62485	1.06074e-06	23.8146	3.0841	5.02859
Phvul.004G007100	AT5G40390.1	SIP1	Raffinose synthase family protein	0	0	0	12	21	27	9.52525e-06	6.59751	1.08238e-06	23.7757	96.8387	5.02112
Phvul.002G328500	AT3G02400.1	AT3G02400	SMAD/FHA domain-containing protein	28	25	54	157	120	126	9.66421e-06	1.75204	1.09916e-06	23.7461	3.36835	5.01483
Phvul.009G076500	AT4G32960.1	AT4G32960	unknown protein; BEST Arabidopsis thaliana protein match is: unknown protein (TAIR:AT4G32970.1); Has 106 Blast hits to 106 proteins in 39 species: Archae - 0; Bacteria - 0; Metazoa - 62; Fungi - 0; Plants - 37; Viruses - 0; Other Eukaryotes - 7 (source: NCBI BLink).	64	74	81	172	183	170	9.68248e-06	1.10142	1.10173e-06	23.7416	2.14566	5.01401
Phvul.007G041500	AT2G15000.2	AT2G15000	unknown protein; FUNCTIONS IN: molecular_function unknown; INVOLVED IN: biological_process unknown; LOCATED IN: chloroplast; EXPRESSED IN: 22 plant structures; EXPRESSED DURING: 13 growth stages; BEST Arabidopsis thaliana protein match is: unknown protein (TAIR:AT4G34265.2); Has 70 Blast hits to 70 proteins in 9 species: Archae - 0; Bacteria - 0; Metazoa - 0; Fungi - 0; Plants - 70; Viruses - 0; …	125	115	153	372	240	312	9.74171e-06	1.06062	1.10947e-06	23.7282	2.08583	5.01136
Phvul.002G034300	AT5G12440.3	AT5G12440	CCCH-type zinc fingerfamily protein with RNA-binding domain	56	54	61	138	135	145	9.78934e-06	1.12355	1.11639e-06	23.7162	2.17882	5.00925
Phvul.008G267200	AT1G50660.1	AT1G50660	unknown protein; INVOLVED IN: biological_process unknown; LOCATED IN: chloroplast; EXPRESSED IN: 22 plant structures; EXPRESSED DURING: 13 growth stages; BEST Arabidopsis thaliana protein match is: unknown protein (TAIR:AT3G20350.1); Has 21445 Blast hits to 15134 proteins in 1325 species: Archae - 461; Bacteria - 2309; Metazoa - 11052; Fungi - 1737; Plants - 1035; Viruses - 42; Other Eukaryotes -…	62	36	36	159	163	139	9.78934e-06	1.61561	1.11609e-06	23.7167	3.06442	5.00925
Phvul.005G052200	AT3G14410.1	AT3G14410	Nucleotide/sugar transporter family protein	42	43	50	138	112	116	9.96518e-06	1.27294	1.13798e-06	23.6793	2.41653	5.00151
Phvul.006G036300	AT5G08200.1	AT5G08200	peptidoglycan-binding LysM domain-containing protein	0	0	4	31	41	30	1.00398e-05	4.53273	1.14753e-06	23.6633	23.1466	4.99827
Phvul.011G054200	AT3G59430.2	AT3G59430	unknown protein; FUNCTIONS IN: molecular_function unknown; INVOLVED IN: biological_process unknown; LOCATED IN: cellular_component unknown; EXPRESSED IN: 21 plant structures; EXPRESSED DURING: 10 growth stages; Has 332 Blast hits to 125 proteins in 52 species: Archae - 0; Bacteria - 61; Metazoa - 17; Fungi - 14; Plants - 37; Viruses - 2; Other Eukaryotes - 201 (source: NCBI BLink).	23	20	25	79	83	75	1.0228e-05	1.63999	1.17008e-06	23.6258	3.11663	4.99021
Phvul.003G139200	AT2G17220.1	AT2G17220	Protein kinase superfamily protein	63	37	37	177	159	136	1.02915e-05	1.61604	1.1784e-06	23.6122	3.06533	4.98752
Phvul.004G100900	AT3G59140.1	ATMRP14|MRP14	multidrug resistance-associated protein 14	27	26	27	85	94	83	1.0297e-05	1.55068	1.18003e-06	23.6095	2.92955	4.98729
Phvul.007G119656	AT1G79480.1	AT1G79480	Carbohydrate-binding X8 domain superfamily protein	18	13	18	195	289	45	1.04071e-05	3.31221	1.19322e-06	23.5881	9.93287	4.98267
Phvul.002G159400	AT1G69230.2	SP1L2	SPIRAL1-like2	31	42	25	188	155	91	1.04447e-05	1.99051	1.19808e-06	23.5803	3.97378	4.9811
Phvul.003G248900	AT2G23460.1	XLG1|ATXLG1	extra-large G-protein 1	9	12	25	87	89	68	1.10833e-05	2.25946	1.27756e-06	23.4567	4.78811	4.95533
Phvul.008G080100	AT3G08570.1	AT3G08570	Phototropic-responsive NPH3 family protein	37	39	24	186	124	99	1.10933e-05	1.8638	1.27928e-06	23.4541	3.63965	4.95494
Phvul.001G254500	AT5G65340.1	AT5G65340	Protein of unknown function, DUF617	2	2	5	27	35	36	1.11378e-05	3.28715	1.28498e-06	23.4456	9.76181	4.9532
Phvul.002G317600	AT3G18300.1	AT3G18300	unknown protein; BEST Arabidopsis thaliana protein match is: unknown protein (TAIR:AT1G48780.1); Has 69 Blast hits to 69 proteins in 7 species: Archae - 0; Bacteria - 0; Metazoa - 0; Fungi - 0; Plants - 69; Viruses - 0; Other Eukaryotes - 0 (source: NCBI BLink).	5	0	4	36	38	39	1.14451e-05	3.48293	1.32336e-06	23.389	11.1806	4.94138
Phvul.010G148500	AT1G79820.2	SGB1	Major facilitator superfamily protein	19	15	33	80	105	100	1.14656e-05	1.93403	1.32749e-06	23.383	3.82122	4.9406
Phvul.011G216300	AT2G22420.1	AT2G22420	Peroxidase superfamily protein	23	16	19	131	96	61	1.15618e-05	2.15083	1.3398e-06	23.3652	4.44085	4.93698
Phvul.002G265804	AT1G10490.1	AT1G10490	Domain of unknown function (DUF1726) ;Putative ATPase (DUF699)	189	123	216	469	361	491	1.16116e-05	1.14921	1.34617e-06	23.3561	2.21793	4.93511
Phvul.008G062600	AT4G00460.1	ATROPGEF3|ROPGEF3	RHO guanyl-nucleotide exchange factor 3	0	0	0	16	27	15	1.18549e-05	6.57345	1.37861e-06	23.3103	95.2369	4.9261
Phvul.011G035800	AT2G16780.1	NFC02|MSI2|MSI02|NFC2	Transducin family protein / WD-40 repeat family protein	147	100	151	353	280	311	1.20198e-05	1.07634	1.39964e-06	23.2812	2.10868	4.9201
Phvul.002G018200	AT5G67070.1	RALFL34	ralf-like 34	12	48	29	232	130	144	1.20322e-05	2.34254	1.40169e-06	23.2783	5.07195	4.91966
Phvul.007G143350	AT2G45000.1	EMB2766	structural constituent of nuclear pore	113	80	118	227	252	278	1.23192e-05	1.11735	1.43702e-06	23.2305	2.16948	4.90942
Phvul.006G134011	AT2G44190.1	EDE1	Family of unknown function (DUF566)	10	11	8	45	49	53	1.24015e-05	2.17476	1.44788e-06	23.216	4.5151	4.90653
Phvul.005G085300	AT5G54400.1	AT5G54400	S-adenosyl-L-methionine-dependent methyltransferases superfamily protein	130	107	141	508	276	303	1.24148e-05	1.35116	1.45008e-06	23.2131	2.55118	4.90606
Phvul.007G191800	AT4G21150.3	HAP6	ribophorin II (RPN2) family protein	106	95	147	269	246	284	1.26776e-05	1.03374	1.48336e-06	23.1694	2.04733	4.89696
Phvul.006G080200	AT5G58300.1	AT5G58300	Leucine-rich repeat protein kinase family protein	3	5	0	33	68	37	1.27903e-05	3.96447	1.49785e-06	23.1507	15.6108	4.89312
Phvul.011G046250	0	#N/A	#N/A	129	187	173	307	716	893	1.29337e-05	1.81006	1.51597e-06	23.1276	3.50656	4.88828
Phvul.003G252400	AT5G66730.1	AT5G66730	C2H2-like zinc finger protein	32	22	40	106	87	141	1.29745e-05	1.65267	1.52274e-06	23.1191	3.14415	4.88691
Phvul.001G256000	AT1G13120.1	emb1745	embryo defective 1745	44	38	52	138	110	120	1.30911e-05	1.29009	1.53777e-06	23.1002	2.44543	4.88302
Phvul.005G184000	AT1G79650.1	RAD23B|RAD23	Rad23 UV excision repair protein family	35	26	32	118	84	96	1.31735e-05	1.50802	1.54812e-06	23.0873	2.84419	4.8803
Phvul.002G022500	AT4G37130.1	AT4G37130	hydroxyproline-rich glycoprotein family protein	71	65	75	190	161	156	1.31792e-05	1.09951	1.54946e-06	23.0856	2.14282	4.88011
Phvul.006G181800	AT1G28440.1	HSL1	HAESA-like 1	9	9	8	37	53	59	1.32767e-05	2.35378	1.565e-06	23.0664	5.11163	4.87691
Phvul.003G253400	AT5G49560.1	AT5G49560	Putative methyltransferase family protein	84	59	72	207	192	168	1.34078e-05	1.23466	1.58183e-06	23.0459	2.35326	4.87264
Phvul.011G199000	AT5G07010.1	ST2A|ATST2A	sulfotransferase 2A	0	0	0	16	13	28	1.36758e-05	6.50439	1.61574e-06	23.0051	90.7855	4.86405
Phvul.009G099801	AT4G31140.1	AT4G31140	O-Glycosyl hydrolases family 17 protein	3	3	0	30	50	27	1.38407e-05	4.00766	1.63644e-06	22.9806	16.0852	4.85884
Phvul.004G091400	AT4G09890.1	AT4G09890	Protein of unknown function (DUF3511)	2	2	3	25	25	33	1.42418e-05	3.39826	1.68676e-06	22.9224	10.5434	4.84644
Phvul.005G081000	AT3G14860.1	AT3G14860	NHL domain-containing protein	87	69	106	218	224	206	1.42695e-05	1.14627	1.69078e-06	22.9178	2.2134	4.84559
Phvul.003G279200	AT5G65930.2	KCBP|PKCBP|ZWI	kinesin-like calmodulin-binding protein (ZWICHEL)	101	85	94	193	216	225	1.43032e-05	1.01347	1.69624e-06	22.9116	2.01876	4.84457
Phvul.003G274700	AT1G30820.1	AT1G30820	CTP synthase family protein	35	38	9	745	907	247	1.43114e-05	4.3898	1.69794e-06	22.9097	20.9634	4.84432
Phvul.008G025600	AT5G15740.1	AT5G15740	O-fucosyltransferase family protein	0	0	0	20	12	22	1.43684e-05	6.42955	1.70544e-06	22.9012	86.1961	4.84259
Phvul.007G081300	0	#N/A	#N/A	0	0	6	43	36	86	1.44543e-05	4.60959	1.71711e-06	22.8881	24.4133	4.84
Phvul.006G141500	AT4G16447.1	AT4G16447	unknown protein; Has 30201 Blast hits to 17322 proteins in 780 species: Archae - 12; Bacteria - 1396; Metazoa - 17338; Fungi - 3422; Plants - 5037; Viruses - 0; Other Eukaryotes - 2996 (source: NCBI BLink).	0	0	0	24	25	11	1.49048e-05	6.61916	1.77596e-06	22.8233	98.3026	4.82667
Phvul.008G047900	AT5G59810.1	SBT5.4|ATSBT5.4	Subtilase family protein	18	7	13	65	60	65	1.52373e-05	2.15073	1.81947e-06	22.7768	4.44052	4.81709
Phvul.007G223700	AT3G52940.1	ELL1|FK|HYD2	Ergosterol biosynthesis ERG4/ERG24 family	50	56	69	143	145	148	1.52675e-05	1.15496	1.82542e-06	22.7705	2.22678	4.81623
Phvul.002G123800	AT5G45290.1	AT5G45290	RING/U-box superfamily protein	61	62	58	163	151	137	1.54155e-05	1.15344	1.8439e-06	22.7512	2.22443	4.81204
Phvul.003G201900	AT5G50290.1	AT5G50290	unknown protein; FUNCTIONS IN: molecular_function unknown; INVOLVED IN: biological_process unknown; LOCATED IN: endomembrane system; BEST Arabidopsis thaliana protein match is: unknown protein (TAIR:AT3G17350.1); Has 300 Blast hits to 300 proteins in 14 species: Archae - 0; Bacteria - 0; Metazoa - 0; Fungi - 0; Plants - 300; Viruses - 0; Other Eukaryotes - 0 (source: NCBI BLink).	15	7	9	53	116	61	1.54911e-05	2.74884	1.85453e-06	22.7401	6.72175	4.80992
Phvul.001G176400	AT5G03170.1	FLA11|ATFLA11	FASCICLIN-like arabinogalactan-protein 11	6	4	5	32	46	37	1.56033e-05	2.78203	1.86876e-06	22.7255	6.87819	4.80678
Phvul.011G045300	AT4G39300.1	AT4G39300	unknown protein; FUNCTIONS IN: molecular_function unknown; INVOLVED IN: biological_process unknown; LOCATED IN: chloroplast; EXPRESSED IN: 22 plant structures; EXPRESSED DURING: 13 growth stages; Has 30201 Blast hits to 17322 proteins in 780 species: Archae - 12; Bacteria - 1396; Metazoa - 17338; Fungi - 3422; Plants - 5037; Viruses - 0; Other Eukaryotes - 2996 (source: NCBI BLink).	29	39	51	175	100	130	1.61528e-05	1.59697	1.93869e-06	22.6549	3.02508	4.79175
Phvul.004G144700	AT5G22110.1	CYL2|DPB2|ATDPB2	DNA polymerase epsilon subunit B2	26	16	21	92	64	82	1.6249e-05	1.74155	1.9519e-06	22.6418	3.34394	4.78917
Phvul.008G118200	AT5G02140.1	AT5G02140	Pathogenesis-related thaumatin superfamily protein	14	10	5	112	182	39	1.64637e-05	3.3897	1.97938e-06	22.615	10.481	4.78347
Phvul.010G005700	AT5G01030.1	AT5G01030	Protein of unknown function (DUF3527)	99	96	92	231	247	199	1.69735e-05	1.07879	2.04414e-06	22.5531	2.11226	4.77023
Phvul.002G224500	AT1G11120.2	AT1G11120	unknown protein; FUNCTIONS IN: molecular_function unknown; INVOLVED IN: biological_process unknown; LOCATED IN: cellular_component unknown; EXPRESSED IN: 10 plant structures; EXPRESSED DURING: 4 anthesis, F mature embryo stage, petal differentiation and expansion stage, E expanded cotyledon stage, D bilateral stage; BEST Arabidopsis thaliana protein match is: unknown protein (TAIR:AT4G28170.1); H…	13	15	12	57	50	60	1.74062e-05	1.89148	2.10248e-06	22.499	3.71015	4.7593
Phvul.004G001000	AT3G12110.1	ACT11	actin-11	74	68	82	202	138	212	1.74062e-05	1.12422	2.1023e-06	22.4992	2.17984	4.7593
Phvul.011G181900	AT5G07620.1	AT5G07620	Protein kinase superfamily protein	72	68	70	162	177	161	1.7674e-05	1.08962	2.13844e-06	22.4665	2.12818	4.75267
Phvul.006G021500	AT3G01680.1	AT3G01680	CONTAINS InterPro DOMAIN/s: Mediator complex subunit Med28 (InterPro:IPR021640); BEST Arabidopsis thaliana protein match is: unknown protein (TAIR:AT3G01670.1); Has 122 Blast hits to 112 proteins in 13 species: Archae - 0; Bacteria - 0; Metazoa - 0; Fungi - 0; Plants - 122; Viruses - 0; Other Eukaryotes - 0 (source: NCBI BLink).	10	10	9	88	137	35	1.77358e-05	3.03729	2.14683e-06	22.4589	8.20946	4.75115
Phvul.003G227800	AT2G44610.1	ATRAB6A|RAB6|RAB6A|ATRABH1B	Ras-related small GTP-binding family protein	64	51	58	152	135	142	1.78046e-05	1.14199	2.15619e-06	22.4506	2.20686	4.74947
Phvul.007G088700	AT1G71970.1	AT1G71970	unknown protein; FUNCTIONS IN: molecular_function unknown; INVOLVED IN: biological_process unknown; LOCATED IN: chloroplast; EXPRESSED IN: 22 plant structures; EXPRESSED DURING: 13 growth stages; BEST Arabidopsis thaliana protein match is: unknown protein (TAIR:AT1G22680.1); Has 58 Blast hits to 58 proteins in 13 species: Archae - 0; Bacteria - 0; Metazoa - 4; Fungi - 0; Plants - 49; Viruses - 0;…	2	2	2	26	24	26	1.82296e-05	3.49603	2.21498e-06	22.3989	11.2826	4.73922
Phvul.004G066100	AT5G38300.1	AT5G38300	unknown protein; FUNCTIONS IN: molecular_function unknown; INVOLVED IN: biological_process unknown; LOCATED IN: cellular_component unknown; EXPRESSED IN: 12 plant structures; EXPRESSED DURING: 6 growth stages; BEST Arabidopsis thaliana protein match is: unknown protein (TAIR:AT1G67035.2); Has 1807 Blast hits to 1807 proteins in 277 species: Archae - 0; Bacteria - 0; Metazoa - 736; Fungi - 347; Pl…	0	0	2	24	21	21	1.82296e-05	4.88622	2.21454e-06	22.3993	29.5732	4.73922
Phvul.011G190300	AT1G20160.1	ATSBT5.2	Subtilisin-like serine endopeptidase family protein	7	0	6	70	104	37	1.84959e-05	3.88424	2.25112e-06	22.3678	14.7664	4.73292
Phvul.009G205400	AT3G24150.1	AT3G24150	unknown protein; BEST Arabidopsis thaliana protein match is: unknown protein (TAIR:AT4G32295.1); Has 50 Blast hits to 50 proteins in 12 species: Archae - 0; Bacteria - 0; Metazoa - 7; Fungi - 0; Plants - 41; Viruses - 0; Other Eukaryotes - 2 (source: NCBI BLink).	11	9	14	52	61	50	1.85471e-05	2.1049	2.2583e-06	22.3617	4.30167	4.73172
Phvul.002G054300	AT3G19210.1	CHR25|ATRAD54|RAD54	homolog of RAD54	40	33	27	108	94	103	1.86092e-05	1.43716	2.26777e-06	22.3537	2.70787	4.73027
Phvul.005G001000	AT4G24010.1	ATCSLG1|CSLG1	cellulose synthase like G1	135	175	193	485	452	1783	1.87919e-05	2.23331	2.29195e-06	22.3333	4.70211	4.72603
Phvul.009G140700	AT5G05340.1	AT5G05340	Peroxidase superfamily protein	282	293	167	839	477	890	1.89139e-05	1.38025	2.30973e-06	22.3185	2.60314	4.72322
Phvul.002G007700	0	#N/A	#N/A	6	13	7	75	42	48	1.93859e-05	2.4944	2.36935e-06	22.2695	5.63492	4.71251
Phvul.001G101500	AT3G56810.1	AT3G56810	unknown protein; FUNCTIONS IN: molecular_function unknown; INVOLVED IN: biological_process unknown; LOCATED IN: chloroplast; EXPRESSED IN: 22 plant structures; EXPRESSED DURING: 13 growth stages; Has 14 Blast hits to 14 proteins in 7 species: Archae - 0; Bacteria - 0; Metazoa - 0; Fungi - 0; Plants - 14; Viruses - 0; Other Eukaryotes - 0 (source: NCBI BLink).	5	4	0	43	46	31	1.95311e-05	3.57325	2.3881e-06	22.2544	11.903	4.70927
Phvul.010G005500	AT5G05960.1	AT5G05960	Bifunctional inhibitor/lipid-transfer protein/seed storage 2S albumin superfamily protein	239	305	158	806	733	532	1.98713e-05	1.3996	2.43377e-06	22.218	2.63828	4.70177
Phvul.002G314200	AT3G24480.1	AT3G24480	Leucine-rich repeat (LRR) family protein	34	32	36	136	122	85	2.02596e-05	1.59255	2.48649e-06	22.1769	3.01582	4.69337
Phvul.002G010700	AT4G37650.1	SHR|SGR7	GRAS family transcription factor	46	56	23	166	207	141	2.04131e-05	1.88289	2.5095e-06	22.1592	3.68813	4.69009
Phvul.003G175900	AT1G80710.1	DRS1	DROUGHT SENSITIVE 1	22	8	24	102	71	90	2.04336e-05	2.11034	2.51308e-06	22.1565	4.31792	4.68965
Phvul.007G075200	AT1G64700.1	AT1G64700	unknown protein; FUNCTIONS IN: molecular_function unknown; INVOLVED IN: N-terminal protein myristoylation; LOCATED IN: cellular_component unknown; EXPRESSED IN: 17 plant structures; EXPRESSED DURING: 11 growth stages; BEST Arabidopsis thaliana protein match is: unknown protein (TAIR:AT3G61920.1); Has 48 Blast hits to 47 proteins in 7 species: Archae - 0; Bacteria - 0; Metazoa - 0; Fungi - 0; Plan…	2	0	0	18	33	23	2.11913e-05	5.05318	2.61168e-06	22.0826	33.2015	4.67384
Phvul.002G217400	AT1G10070.1	BCAT-2|ATBCAT-2	branched-chain amino acid transaminase 2	0	0	0	10	17	59	2.14578e-05	7.08262	2.64672e-06	22.057	135.544	4.66841
Phvul.006G171500	AT3G18670.1	AT3G18670	Ankyrin repeat family protein	17	12	6	133	179	42	2.18444e-05	3.19999	2.69663e-06	22.0211	9.18951	4.66066
Phvul.001G242200	AT5G05690.1	CYP90A1|CPD|DWF3|CBB3|CYP90A|CYP90	Cytochrome P450 superfamily protein	25	32	55	160	163	110	2.24191e-05	1.8055	2.76872e-06	21.9705	3.49551	4.64938
Phvul.007G016800	AT5G40820.1	ATR|ATRAD3|ATATR	Ataxia telangiectasia-mutated and RAD3-related	0	0	0	14	16	20	2.25727e-05	6.33252	2.7924e-06	21.9542	80.5896	4.64642
Phvul.004G010700	AT5G40460.1	AT5G40460	unknown protein; BEST Arabidopsis thaliana protein match is: unknown protein (TAIR:AT3G27630.1); Has 87 Blast hits to 87 proteins in 12 species: Archae - 0; Bacteria - 0; Metazoa - 0; Fungi - 0; Plants - 87; Viruses - 0; Other Eukaryotes - 0 (source: NCBI BLink).	5	2	7	39	29	48	2.26634e-05	2.87361	2.80585e-06	21.9449	7.32895	4.64467
Phvul.001G241800	AT2G40070.1	AT2G40070	BEST Arabidopsis thaliana protein match is: proline-rich family protein (TAIR:AT3G09000.1); Has 35333 Blast hits to 34131 proteins in 2444 species: Archae - 798; Bacteria - 22429; Metazoa - 974; Fungi - 991; Plants - 531; Viruses - 0; Other Eukaryotes - 9610 (source: NCBI BLink).	45	30	46	124	120	112	2.28597e-05	1.39334	2.83248e-06	21.9268	2.62686	4.64093
Phvul.006G087700	AT3G53380.1	AT3G53380	Concanavalin A-like lectin protein kinase family protein	7	7	4	48	27	60	2.37754e-05	2.71604	2.95567e-06	21.8451	6.57065	4.62387
Phvul.009G042100	AT1G26910.1	RPL10B	Ribosomal protein L16p/L10e family protein	0	0	0	24	9	26	2.39731e-05	6.54532	2.98269e-06	21.8277	93.3981	4.62028
Phvul.011G213300	AT3G63530.2	BB2|BB	RING/U-box superfamily protein	19	11	12	64	56	62	2.40965e-05	1.94294	3.00051e-06	21.8162	3.8449	4.61805
Phvul.005G012300	AT4G22900.1	AT4G22900	Protein of unknown function (DUF1191)	0	0	0	18	16	15	2.43156e-05	6.30846	3.03029e-06	21.7973	79.2569	4.61411
Phvul.008G119300	AT5G02220.1	AT5G02220	unknown protein; Has 30201 Blast hits to 17322 proteins in 780 species: Archae - 12; Bacteria - 1396; Metazoa - 17338; Fungi - 3422; Plants - 5037; Viruses - 0; Other Eukaryotes - 2996 (source: NCBI BLink).	6	4	3	26	42	45	2.48385e-05	2.9533	3.09926e-06	21.7541	7.74517	4.60487
Phvul.004G149100	AT1G48480.1	RKL1	receptor-like kinase 1	5	6	3	35	30	39	2.54302e-05	2.71893	3.18348e-06	21.7027	6.58383	4.59465
Phvul.003G047100	AT2G15490.1	UGT73B4	UDP-glycosyltransferase 73B4	32	42	31	111	126	398	2.56626e-05	2.39714	3.21674e-06	21.6827	5.26757	4.5907
Phvul.007G163800	AT2G37080.1	RIP3	ROP interactive partner 3	17	14	16	55	59	68	2.582e-05	1.78509	3.24021e-06	21.6688	3.4464	4.58804
Phvul.003G297000	AT3G59680.2	AT3G59680	unknown protein; Has 34 Blast hits to 34 proteins in 10 species: Archae - 0; Bacteria - 0; Metazoa - 0; Fungi - 0; Plants - 34; Viruses - 0; Other Eukaryotes - 0 (source: NCBI BLink).	0	0	0	12	23	18	2.61163e-05	6.43526	3.28139e-06	21.6446	86.5379	4.58309
Phvul.011G013100	AT3G51990.1	AT3G51990	Protein kinase superfamily protein	29	22	33	90	97	85	2.62599e-05	1.53537	3.30078e-06	21.6333	2.89862	4.58071
Phvul.002G300400	AT5G46290.1	KAS1|KAS I	3-ketoacyl-acyl carrier protein synthase I	0	0	0	17	13	19	2.67945e-05	6.29636	3.37208e-06	21.5923	78.5948	4.57195
Phvul.001G135000	AT3G57500.1	AT3G57500	unknown protein; BEST Arabidopsis thaliana protein match is: unknown protein (TAIR:AT2G26520.1); Has 51 Blast hits to 51 proteins in 11 species: Archae - 0; Bacteria - 1; Metazoa - 0; Fungi - 0; Plants - 50; Viruses - 0; Other Eukaryotes - 0 (source: NCBI BLink).	0	0	0	17	21	13	2.72953e-05	6.38036	3.44208e-06	21.5529	83.3066	4.56391
Phvul.010G018300	AT5G48740.1	AT5G48740	Leucine-rich repeat protein kinase family protein	19	43	29	89	137	143	2.74187e-05	1.86301	3.45909e-06	21.5434	3.63766	4.56195
Phvul.004G023800	AT3G28455.1	CLE25	CLAVATA3/ESR-RELATED 25	3	3	0	35	44	22	2.77938e-05	3.92131	3.51489e-06	21.5127	15.1507	4.55605
Phvul.008G192300	AT5G02140.1	AT5G02140	Pathogenesis-related thaumatin superfamily protein	8	13	6	34	100	85	2.78765e-05	2.87	3.5282e-06	21.5055	7.31065	4.55476
Phvul.005G127600	AT5G22650.2	HD2|HDT02|HDA4|HD2B|ATHD2B|HDT2|ATHD2	histone deacetylase 2B	306	205	323	833	566	607	2.81097e-05	1.09583	3.56059e-06	21.4879	2.13736	4.55114
Phvul.001G239900	AT1G02800.1	CEL2|ATCEL2	cellulase 2	0	0	0	38	13	13	2.81196e-05	6.6809	3.56328e-06	21.4865	102.601	4.55099
Phvul.009G070000	AT5G43120.1	AT5G43120	ARM-repeat/Tetratricopeptide repeat (TPR)-like protein	0	0	0	38	10	17	2.84615e-05	6.69327	3.60807e-06	21.4626	103.485	4.54574
Phvul.008G196600	AT3G10260.3	AT3G10260	Reticulon family protein	73	56	61	172	164	146	2.8685e-05	1.17846	3.63787e-06	21.4468	2.26335	4.54234
Phvul.002G260500	AT1G72220.1	AT1G72220	RING/U-box superfamily protein	15	5	8	73	53	49	2.92548e-05	2.47055	3.71162e-06	21.4083	5.54254	4.5338
Phvul.008G272600	AT5G55230.1	MAP65-1|ATMAP65-1	microtubule-associated proteins 65-1	164	111	196	367	389	381	3.04424e-05	1.11017	3.87474e-06	21.3258	2.15871	4.51652
Phvul.004G153900	0	#N/A	#N/A	4	7	4	32	38	37	3.05564e-05	2.67296	3.89393e-06	21.3164	6.37736	4.5149
Phvul.001G039400	AT3G13980.1	AT3G13980	unknown protein; BEST Arabidopsis thaliana protein match is: unknown protein (TAIR:AT1G54200.1); Has 1485 Blast hits to 418 proteins in 98 species: Archae - 0; Bacteria - 6; Metazoa - 246; Fungi - 61; Plants - 107; Viruses - 6; Other Eukaryotes - 1059 (source: NCBI BLink).	0	0	0	22	13	15	3.07586e-05	6.32868	3.92757e-06	21.2999	80.3751	4.51203
Phvul.004G143100	AT3G17730.1	NAC057|anac057	NAC domain containing protein 57	0	5	0	69	83	22	3.07605e-05	4.99153	3.93095e-06	21.2982	31.8128	4.51201
Phvul.006G109400	AT5G41620.1	AT5G41620	FUNCTIONS IN: molecular_function unknown; INVOLVED IN: biological_process unknown; LOCATED IN: chloroplast, plasma membrane; EXPRESSED IN: 9 plant structures; EXPRESSED DURING: 6 growth stages; BEST Arabidopsis thaliana protein match is: intracellular protein transport protein USO1-related (TAIR:AT1G64180.1); Has 30201 Blast hits to 17322 proteins in 780 species: Archae - 12; Bacteria - 1396; Met…	6	4	0	36	53	39	3.12924e-05	3.51468	4.00533e-06	21.2623	11.4294	4.50456
Phvul.002G314300	AT3G24460.1	AT3G24460	Serinc-domain containing serine and sphingolipid biosynthesis protein	12	21	12	106	96	49	3.15563e-05	2.3298	4.04338e-06	21.2442	5.02737	4.50091
Phvul.004G068700	AT3G50120.1	AT3G50120	Plant protein of unknown function (DUF247)	14	12	10	117	197	36	3.16294e-05	3.15893	4.05492e-06	21.2387	8.93166	4.49991
Phvul.002G016500	AT2G15480.2	UGT73B5	UDP-glucosyl transferase 73B5	233	304	248	586	589	1432	3.1975e-05	1.54128	4.1025e-06	21.2163	2.91052	4.49519
Phvul.009G234900	AT5G57123.1	AT5G57123	unknown protein; BEST Arabidopsis thaliana protein match is: unknown protein (TAIR:AT4G29905.1); Has 30201 Blast hits to 17322 proteins in 780 species: Archae - 12; Bacteria - 1396; Metazoa - 17338; Fungi - 3422; Plants - 5037; Viruses - 0; Other Eukaryotes - 2996 (source: NCBI BLink).	10	20	7	84	96	52	3.19778e-05	2.4999	4.1045e-06	21.2154	5.65645	4.49515
Phvul.005G019400	0	#N/A	#N/A	2	2	2	19	42	27	3.26542e-05	3.73129	4.19967e-06	21.1715	13.281	4.48606
Phvul.010G119800	AT4G01410.1	AT4G01410	Late embryogenesis abundant (LEA) hydroxyproline-rich glycoprotein family	11	6	6	82	104	30	3.27626e-05	3.09146	4.21527e-06	21.1644	8.52357	4.48462
Phvul.011G091600	AT2G27740.1	AT2G27740	Family of unknown function (DUF662)	7	0	4	66	45	35	3.29119e-05	3.55944	4.23786e-06	21.1541	11.7896	4.48265
Phvul.007G208800	AT3G62100.1	IAA30	indole-3-acetic acid inducible 30	0	0	0	41	19	9	3.29812e-05	6.80336	4.24882e-06	21.1492	111.69	4.48173
Phvul.009G006500	AT1G42540.1	ATGLR3.3|GLR3.3	glutamate receptor 3.3	47	52	33	134	127	119	3.3151e-05	1.35907	4.27372e-06	21.138	2.5652	4.4795
Phvul.001G151400	AT3G63200.1	PLA IIIB|PLP9	PATATIN-like protein 9	12	16	7	53	62	57	3.34606e-05	2.13337	4.32047e-06	21.1171	4.3874	4.47547
Phvul.011G041300	AT2G16440.1	MCM4	Minichromosome maintenance (MCM2/3/5) family protein	116	69	140	288	286	305	3.35123e-05	1.27118	4.32887e-06	21.1134	2.41358	4.4748
Phvul.010G112800	AT5G08610.1	AT5G08610	P-loop containing nucleoside triphosphate hydrolases superfamily protein	130	82	146	328	248	333	3.37073e-05	1.17052	4.35923e-06	21.1	2.25093	4.47228
Phvul.007G092400	AT4G30230.1	AT4G30230	unknown protein; Has 42 Blast hits to 42 proteins in 5 species: Archae - 0; Bacteria - 0; Metazoa - 0; Fungi - 0; Plants - 42; Viruses - 0; Other Eukaryotes - 0 (source: NCBI BLink).	5	2	3	33	24	36	3.47431e-05	3.03695	4.50206e-06	21.0382	8.20757	4.45913
Phvul.006G040344	AT3G18670.1	AT3G18670	Ankyrin repeat family protein	0	0	0	28	29	8	3.47796e-05	6.74218	4.51034e-06	21.0347	107.053	4.45868
Phvul.007G031800	AT4G17770.1	TPS5|ATTPS5	trehalose phosphatase/synthase 5	336	170	243	594	637	753	3.50257e-05	1.23096	4.54583e-06	21.0197	2.34722	4.45561
Phvul.003G054801	AT1G70210.1	ATCYCD1;1|CYCD1;1	CYCLIN D1;1	214	63	163	679	441	674	3.51972e-05	1.84113	4.5717e-06	21.0088	3.5829	4.45349
Phvul.003G191100	AT1G74520.1	ATHVA22A|HVA22A	HVA22 homologue A	23	17	23	64	76	81	3.55541e-05	1.64564	4.62532e-06	20.9865	3.12887	4.44911
Phvul.003G027600	AT3G19300.1	AT3G19300	Protein kinase superfamily protein	13	12	13	58	78	47	3.59449e-05	2.11917	4.68168e-06	20.9633	4.34443	4.44436
Phvul.005G083800	AT3G15470.1	AT3G15470	Transducin/WD40 repeat-like superfamily protein	393	403	344	1255	1030	660	3.60911e-05	1.21132	4.7044e-06	20.954	2.3155	4.4426
Phvul.004G012100	AT5G40340.1	AT5G40340	Tudor/PWWP/MBT superfamily protein	55	39	43	129	112	126	3.61947e-05	1.25008	4.72347e-06	20.9463	2.37855	4.44135
Phvul.003G028400	AT1G25530.1	AT1G25530	Transmembrane amino acid transporter family protein	17	17	18	58	56	76	3.69055e-05	1.69761	4.8211e-06	20.9071	3.24363	4.43291
Phvul.003G063800	AT1G10710.2	PHS1	poor homologous synapsis 1	0	0	0	15	14	18	3.73825e-05	6.24097	4.88802e-06	20.8807	75.6341	4.42733
Phvul.003G260500	AT2G18060.1	VND1|ANAC037	vascular related NAC-domain protein 1	0	0	0	23	21	10	3.81395e-05	6.46309	4.99676e-06	20.8385	88.2237	4.41862
Phvul.011G139300	AT3G20570.1	ENODL9|AtENODL9	early nodulin-like protein 9	80	64	82	492	651	141	3.83436e-05	2.37964	5.02546e-06	20.8276	5.20408	4.41631
Phvul.007G041400	AT4G34260.1	FUC95A	1,2-alpha-L-fucosidases	51	50	57	131	121	127	3.87098e-05	1.09657	5.07737e-06	20.8079	2.13846	4.41218
Phvul.002G193400	AT2G34540.2	AT2G34540	unknown protein; Has 19 Blast hits to 19 proteins in 5 species: Archae - 0; Bacteria - 0; Metazoa - 0; Fungi - 0; Plants - 19; Viruses - 0; Other Eukaryotes - 0 (source: NCBI BLink).	19	19	26	121	189	60	3.93753e-05	2.40521	5.16872e-06	20.7737	5.29711	4.40478
Phvul.011G016100	AT4G25200.1	ATHSP23.6-MITO|HSP23.6-MITO	mitochondrion-localized small heat shock protein 23.6	114	93	79	198	257	284	3.96288e-05	1.20043	5.21213e-06	20.7577	2.29808	4.40199
Phvul.L005043	AT3G12110.1	ACT11	actin-11	110	97	86	257	224	202	3.96368e-05	1.05462	5.21521e-06	20.7566	2.07717	4.4019
Phvul.003G185200	AT5G61060.1	ATHDA5|HDA05|HDA5	histone deacetylase 5	88	58	86	176	199	209	4.09174e-05	1.16642	5.39626e-06	20.6912	2.24455	4.38809
Phvul.003G070800	AT1G59725.1	AT1G59725	DNAJ heat shock family protein	22	26	33	76	79	105	4.10058e-05	1.51474	5.41199e-06	20.6857	2.85747	4.38715
Phvul.009G045500	0	#N/A	#N/A	0	3	5	46	74	23	4.1939e-05	4.04501	5.55027e-06	20.6373	16.5071	4.37738
Phvul.011G056500	AT3G45140.1	ATLOX2|LOX2	lipoxygenase 2	25	40	25	72	173	325	4.28382e-05	2.48358	5.67366e-06	20.5953	5.59285	4.36817
Phvul.010G078100	AT5G17620.1	AT5G17620	CONTAINS InterPro DOMAIN/s: Plant nuclear matrix 1 (InterPro:IPR010604); Has 30201 Blast hits to 17322 proteins in 780 species: Archae - 12; Bacteria - 1396; Metazoa - 17338; Fungi - 3422; Plants - 5037; Viruses - 0; Other Eukaryotes - 2996 (source: NCBI BLink).	87	73	76	256	220	161	4.33802e-05	1.27172	5.75209e-06	20.569	2.4145	4.36271
Phvul.004G011100	AT5G14580.1	AT5G14580	polyribonucleotide nucleotidyltransferase, putative	59	40	66	155	122	169	4.4689e-05	1.26071	5.94162e-06	20.5069	2.39614	4.3498
Phvul.002G086700	AT1G69700.1	ATHVA22C|HVA22C	HVA22 homologue C	28	16	16	95	59	91	4.51039e-05	1.8448	6.00832e-06	20.4855	3.59202	4.34579
Phvul.003G286300	AT5G65660.1	AT5G65660	hydroxyproline-rich glycoprotein family protein	137	171	138	471	470	278	4.55467e-05	1.29976	6.06963e-06	20.4661	2.46188	4.34154
Phvul.003G237500	AT5G67350.1	AT5G67350	unknown protein; Has 1807 Blast hits to 1807 proteins in 277 species: Archae - 0; Bacteria - 0; Metazoa - 736; Fungi - 347; Plants - 385; Viruses - 0; Other Eukaryotes - 339 (source: NCBI BLink).	3	8	3	30	41	42	4.60581e-05	2.85184	6.14014e-06	20.444	7.21922	4.33669
Phvul.007G090600	AT1G34355.1	ATPS1|PS1	forkhead-associated (FHA) domain-containing protein	0	0	0	17	10	24	4.68032e-05	6.34032	6.24426e-06	20.4118	81.0263	4.32972
Phvul.001G266100	AT4G13990.1	AT4G13990	Exostosin family protein	0	0	2	14	38	25	4.70961e-05	5.1354	6.29056e-06	20.3977	35.1488	4.32701
Phvul.009G067600	AT5G67260.1	CYCD3;2	CYCLIN D3;2	3	0	0	27	30	21	4.78394e-05	4.53422	6.40207e-06	20.3641	23.1705	4.32021
Phvul.007G106300	AT2G45550.1	CYP76C4	cytochrome P450, family 76, subfamily C, polypeptide 4	17	3	6	65	57	276	4.79723e-05	3.70846	6.4223e-06	20.358	13.0725	4.31901
Phvul.001G232900	AT3G12380.1	ARP5|ATARP5	actin-related protein 5	0	0	0	9	24	22	4.81634e-05	6.4866	6.45034e-06	20.3497	89.6727	4.31728
Phvul.006G059600	AT4G26490.1	AT4G26490	Late embryogenesis abundant (LEA) hydroxyproline-rich glycoprotein family	0	0	0	17	23	11	4.88325e-05	6.38781	6.55244e-06	20.3196	83.7382	4.31129
Phvul.008G047700	AT2G04160.1	AIR3	Subtilisin-like serine endopeptidase family protein	0	0	0	7	33	27	4.89263e-05	6.77981	6.56752e-06	20.3152	109.882	4.31046
Phvul.010G066400	AT2G38540.1	ATLTP1|LTP1|LP1	lipid transfer protein 1	191	159	266	432	445	738	4.98642e-05	1.21591	6.70616e-06	20.2753	2.32287	4.30221
Phvul.011G010600	AT3G63470.1	scpl40	serine carboxypeptidase-like 40	0	0	0	9	15	52	4.99759e-05	6.90444	6.72374e-06	20.2703	119.797	4.30124
Phvul.001G259900	AT1G67570.1	AT1G67570	Protein of unknown function (DUF3537)	10	10	10	48	54	41	5.01345e-05	2.09608	6.74764e-06	20.2635	4.27546	4.29986
Phvul.002G028800	AT5G65650.1	AT5G65650	Protein of unknown function (DUF1195)	20	10	16	70	49	82	5.02597e-05	1.94473	6.76707e-06	20.258	3.84966	4.29878
Phvul.011G169400	AT2G32940.1	AGO6	Argonaute family protein	33	44	30	122	115	92	5.06142e-05	1.46014	6.82773e-06	20.2409	2.75136	4.29573
Phvul.004G035000	AT5G15530.1	BCCP2|CAC1-B	biotin carboxyl carrier protein 2	56	52	78	144	148	167	5.08538e-05	1.13915	6.86786e-06	20.2297	2.20251	4.29368
Phvul.010G043001	AT2G44670.1	AT2G44670	Protein of unknown function (DUF581)	409	413	132	1581	1559	918	5.1665e-05	1.92603	6.98797e-06	20.1965	3.80009	4.2868
Phvul.004G055400	AT5G14210.1	AT5G14210	Leucine-rich repeat protein kinase family protein	45	26	22	133	118	98	5.1712e-05	1.73824	6.99697e-06	20.1941	3.33629	4.28641
Phvul.002G094100	AT2G01430.1	ATHB17|ATHB-17|HB17	homeobox-leucine zipper protein 17	16	0	8	193	102	75	5.17802e-05	3.76641	7.01131e-06	20.1901	13.6083	4.28584
Phvul.011G047600	AT3G18850.2	LPAT5	lysophosphatidyl acyltransferase 5	43	29	42	124	85	134	5.17802e-05	1.4099	7.01149e-06	20.1901	2.65718	4.28584
Phvul.002G287900	AT1G63430.1	AT1G63430	Leucine-rich repeat protein kinase family protein	41	41	41	119	137	99	5.18176e-05	1.37402	7.01921e-06	20.188	2.59191	4.28552
Phvul.011G062900	AT5G59480.1	AT5G59480	Haloacid dehalogenase-like hydrolase (HAD) superfamily protein	8	9	6	52	29	53	5.22526e-05	2.35822	7.09676e-06	20.167	5.12738	4.28189
Phvul.009G084700	AT4G33160.1	AT4G33160	F-box family protein	13	11	18	67	51	54	5.29289e-05	1.86798	7.19138e-06	20.1416	3.65021	4.27631
Phvul.011G006000	AT5G51460.2	ATTPPA	Haloacid dehalogenase-like hydrolase (HAD) superfamily protein	25	31	29	206	188	63	5.30123e-05	2.28559	7.20542e-06	20.1379	4.87562	4.27562
Phvul.005G076500	AT1G78580.1	TPS1|ATTPS1	trehalose-6-phosphate synthase	14	16	22	94	113	51	5.31367e-05	2.17241	7.22777e-06	20.132	4.50776	4.27461
Phvul.001G005100	AT4G24180.1	ATTLP1|TLP1	THAUMATIN-LIKE PROTEIN 1	0	0	0	22	19	10	5.32779e-05	6.37777	7.2497e-06	20.1262	83.1572	4.27345
Phvul.003G029700	AT1G68400.1	AT1G68400	leucine-rich repeat transmembrane protein kinase family protein	0	0	7	54	75	38	5.7828e-05	4.45646	7.91909e-06	19.9573	21.9547	4.23786
Phvul.011G125900	AT2G20635.1	AT2G20635	ATP binding;protein kinases;protein serine/threonine kinases	15	4	11	63	50	57	5.79974e-05	2.32818	7.94525e-06	19.951	5.02171	4.23659
Phvul.007G190000	AT5G44005.1	AT5G44005	unknown protein; FUNCTIONS IN: molecular_function unknown; INVOLVED IN: biological_process unknown; LOCATED IN: plasma membrane; Has 35333 Blast hits to 34131 proteins in 2444 species: Archae - 798; Bacteria - 22429; Metazoa - 974; Fungi - 991; Plants - 531; Viruses - 0; Other Eukaryotes - 9610 (source: NCBI BLink).	37	54	18	266	289	100	5.82688e-05	2.44279	7.98839e-06	19.9406	5.43691	4.23456
Phvul.009G144100	AT1G09750.1	AT1G09750	Eukaryotic aspartyl protease family protein	135	127	121	662	224	415	5.86351e-05	1.57443	8.04161e-06	19.9279	2.97819	4.23184
Phvul.007G213200	AT1G02370.1	AT1G02370	Tetratricopeptide repeat (TPR)-like superfamily protein	21	14	41	102	105	105	5.87125e-05	1.88106	8.06122e-06	19.9233	3.68346	4.23127
Phvul.001G212600	AT4G02060.2	MCM7|PRL	Minichromosome maintenance (MCM2/3/5) family protein	83	32	93	276	204	284	5.90169e-05	1.70134	8.10906e-06	19.912	3.25202	4.22902
Phvul.004G108100	AT4G28310.1	AT4G28310	unknown protein; BEST Arabidopsis thaliana protein match is: unknown protein (TAIR:AT1G52270.1); Has 30201 Blast hits to 17322 proteins in 780 species: Archae - 12; Bacteria - 1396; Metazoa - 17338; Fungi - 3422; Plants - 5037; Viruses - 0; Other Eukaryotes - 2996 (source: NCBI BLink).	63	33	61	188	123	177	5.962e-05	1.45746	8.20107e-06	19.8904	2.74624	4.22461
Phvul.006G190600	AT1G47670.1	AT1G47670	Transmembrane amino acid transporter family protein	0	0	7	636	669	567	6.00806e-05	7.93566	8.2767e-06	19.8729	244.833	4.22127
Phvul.L001881	AT3G25530.1	GLYR1|ATGHBDH|GHBDH|GR1	glyoxylate reductase 1	107	129	150	252	323	290	6.00806e-05	1.00927	8.27498e-06	19.8733	2.01289	4.22127
Phvul.008G270000	AT3G25290.1	AT3G25290	Auxin-responsive family protein	8	0	7	118	190	28	6.09133e-05	4.36461	8.40387e-06	19.8437	20.6006	4.21529
Phvul.009G152800	AT1G01720.1	ATAF1|ANAC002	NAC (No Apical Meristem) domain transcriptional regulator superfamily protein	265	182	147	756	517	447	6.32832e-05	1.35977	8.75024e-06	19.7665	2.56645	4.19871
Phvul.011G082300	AT5G60720.1	AT5G60720	Protein of unknown function, DUF547	0	0	0	14	12	20	6.40832e-05	6.20244	8.87069e-06	19.7404	73.641	4.19326
Phvul.003G178400	AT3G18580.1	AT3G18580	Nucleic acid-binding, OB-fold-like protein	34	29	39	125	84	94	6.41743e-05	1.40092	8.88658e-06	19.737	2.6407	4.19264
Phvul.004G173101	AT3G61640.1	AtAGP20|AGP20	arabinogalactan protein 20	0	0	0	12	13	23	6.44113e-05	6.26313	8.92269e-06	19.7292	76.8049	4.19104
Phvul.011G187100	AT5G10390.1	AT5G10390	Histone superfamily protein	22	5	25	107	109	85	6.57204e-05	2.37599	9.11412e-06	19.6886	5.19092	4.1823
Phvul.006G214700	AT1G10900.1	AT1G10900	Phosphatidylinositol-4-phosphate 5-kinase family protein	65	61	95	179	163	183	6.69421e-05	1.08396	9.30066e-06	19.6499	2.11985	4.1743
Phvul.001G004000	AT4G39330.1	ATCAD9|CAD9	cinnamyl alcohol dehydrogenase 9	0	0	0	15	14	15	6.84226e-05	6.15048	9.53782e-06	19.6018	71.0362	4.1648
Phvul.009G152700	AT4G33490.2	AT4G33490	Eukaryotic aspartyl protease family protein	39	33	24	274	336	65	6.93445e-05	2.68019	9.68051e-06	19.5735	6.40942	4.15899
Phvul.005G033800	AT5G13460.1	IQD11	IQ-domain 11	4	0	0	38	33	23	6.97356e-05	4.38128	9.74223e-06	19.5613	20.84	4.15655
Phvul.009G077800	AT5G11870.2	AT5G11870	Alkaline phytoceramidase (aPHC)	0	0	0	19	9	21	7.01929e-05	6.28277	9.81689e-06	19.5467	77.8576	4.15371
Phvul.007G112100	AT5G51560.1	AT5G51560	Leucine-rich repeat protein kinase family protein	0	0	0	19	9	21	7.01929e-05	6.28277	9.81689e-06	19.5467	77.8576	4.15371
Phvul.001G137300	AT5G06940.1	AT5G06940	Leucine-rich repeat receptor-like protein kinase family protein	44	22	55	117	140	201	7.08551e-05	1.74918	9.91312e-06	19.5281	3.36168	4.14963
Phvul.007G158000	AT2G37500.1	AT2G37500	arginine biosynthesis protein ArgJ family	59	49	43	148	146	118	7.14548e-05	1.28506	1.0008e-05	19.5099	2.43693	4.14597
Phvul.004G078200	AT3G04030.3	AT3G04030	Homeodomain-like superfamily protein	15	15	11	64	44	58	7.23722e-05	1.84135	1.01513e-05	19.4827	3.58344	4.14043
Phvul.008G008200	AT3G18280.1	AT3G18280	Bifunctional inhibitor/lipid-transfer protein/seed storage 2S albumin superfamily protein	547	338	540	1361	784	1630	7.37691e-05	1.21576	1.03661e-05	19.4428	2.32262	4.13213
Phvul.007G214900	AT4G02090.1	AT4G02090	unknown protein; FUNCTIONS IN: molecular_function unknown; INVOLVED IN: N-terminal protein myristoylation; LOCATED IN: cellular_component unknown; EXPRESSED IN: root; Has 132 Blast hits to 132 proteins in 12 species: Archae - 0; Bacteria - 0; Metazoa - 0; Fungi - 0; Plants - 132; Viruses - 0; Other Eukaryotes - 0 (source: NCBI BLink).	2	2	3	29	23	22	7.47488e-05	3.23828	1.0519e-05	19.4148	9.43671	4.1264
Phvul.001G212000	AT4G02100.1	AT4G02100	Heat shock protein DnaJ with tetratricopeptide repeat	25	15	28	148	73	78	7.48966e-05	1.96348	1.05475e-05	19.4096	3.90002	4.12554
Phvul.008G275100	AT5G55560.1	AT5G55560	Protein kinase superfamily protein	96	107	94	260	258	189	7.86169e-05	1.09421	1.11035e-05	19.3115	2.13496	4.10448
Phvul.002G327900	AT4G10630.1	AT4G10630	Glutaredoxin family protein	5	0	2	25	32	40	7.90979e-05	3.6156	1.11796e-05	19.2985	12.2576	4.10184
Phvul.008G072500	AT4G00750.1	AT4G00750	S-adenosyl-L-methionine-dependent methyltransferases superfamily protein	0	0	0	15	28	10	8.25814e-05	6.45586	1.17183e-05	19.2086	87.7822	4.08312
Phvul.007G269400	AT5G06300.1	AT5G06300	Putative lysine decarboxylase family protein	0	0	0	31	29	6	8.29742e-05	6.76507	1.17783e-05	19.1989	108.765	4.08106
Phvul.011G170000	AT3G14740.2	AT3G14740	RING/FYVE/PHD zinc finger superfamily protein	11	9	10	44	53	42	8.44852e-05	2.05405	1.20101e-05	19.1617	4.15269	4.07322
Phvul.004G014000	AT3G27960.1	AT3G27960	Tetratricopeptide repeat (TPR)-like superfamily protein	28	21	14	93	105	66	8.49372e-05	1.90876	1.2083e-05	19.1501	3.75487	4.0709
Phvul.006G028900	AT3G22330.1	PMH2|ATRH53	putative mitochondrial RNA helicase 2	73	58	86	220	136	197	8.49979e-05	1.17353	1.2096e-05	19.1481	2.25564	4.07059
Phvul.003G132800	AT3G42800.1	AT3G42800	unknown protein; BEST Arabidopsis thaliana protein match is: unknown protein (TAIR:AT1G54200.1); Has 853 Blast hits to 340 proteins in 98 species: Archae - 0; Bacteria - 94; Metazoa - 145; Fungi - 62; Plants - 95; Viruses - 0; Other Eukaryotes - 457 (source: NCBI BLink).	33	29	36	81	107	100	8.52077e-05	1.39564	1.21433e-05	19.1406	2.63106	4.06952
Phvul.008G218000	0	#N/A	#N/A	18	11	6	179	41	83	8.52077e-05	2.91099	1.21325e-05	19.1423	7.52135	4.06952
Phvul.011G164000	AT1G07660.1	AT1G07660	Histone superfamily protein	15	13	15	59	49	53	8.66531e-05	1.73639	1.23759e-05	19.1044	3.33201	4.06222
Phvul.002G287700	AT1G63300.1	AT1G63300	Myosin heavy chain-related protein	86	67	78	151	197	232	8.74051e-05	1.16009	1.24877e-05	19.0872	2.23472	4.05846
Phvul.009G142900	AT2G40620.1	AT2G40620	Basic-leucine zipper (bZIP) transcription factor family protein	25	41	31	100	101	89	8.85069e-05	1.42085	1.26587e-05	19.0613	2.67743	4.05302
Phvul.011G028900	AT1G17330.1	AT1G17330	Metal-dependent phosphohydrolase	48	57	65	187	114	144	8.92571e-05	1.21696	1.27797e-05	19.0431	2.32456	4.04936
Phvul.004G035400	AT5G15550.1	AT5G15550	Transducin/WD40 repeat-like superfamily protein	69	50	84	204	148	169	9.02942e-05	1.19082	1.29374e-05	19.0197	2.28282	4.04434
Phvul.001G055400	AT5G11300.1	CYC3B|CYCA2;2|CYC2BAT	mitotic-like cyclin 3B from Arabidopsis	8	0	0	59	53	63	9.0639e-05	4.25547	1.30053e-05	19.0097	19.0996	4.04268
Phvul.003G248600	AT2G23540.1	AT2G23540	GDSL-like Lipase/Acylhydrolase superfamily protein	0	0	0	23	11	13	9.3315e-05	6.23677	1.33989e-05	18.9529	75.4146	4.03005
Phvul.008G186900	AT5G58300.1	AT5G58300	Leucine-rich repeat protein kinase family protein	0	0	0	22	18	9	9.47543e-05	6.31994	1.36152e-05	18.9223	79.8898	4.0234
Phvul.001G116800	AT5G19750.1	AT5G19750	Peroxisomal membrane 22 kDa (Mpv17/PMP22) family protein	50	38	62	150	105	149	9.4839e-05	1.25541	1.36322e-05	18.9199	2.38735	4.02301
Phvul.005G045500	AT3G12700.1	AT3G12700	Eukaryotic aspartyl protease family protein	64	75	48	204	174	140	9.52233e-05	1.3063	1.36972e-05	18.9108	2.47306	4.02126
Phvul.008G241200	AT1G65910.1	NAC028|anac028	NAC domain containing protein 28	11	10	8	107	99	27	9.57876e-05	2.86281	1.37882e-05	18.8982	7.27431	4.01869
Phvul.001G180200	AT2G36840.1	AT2G36840	ACT-like superfamily protein	0	0	0	26	19	8	9.61287e-05	6.4336	1.3852e-05	18.8894	86.4382	4.01715
Phvul.007G218500	AT4G02320.1	AT4G02320	Plant invertase/pectin methylesterase inhibitor superfamily	0	0	0	13	13	17	9.65532e-05	6.1127	1.3923e-05	18.8796	69.1999	4.01523
Phvul.001G077400	AT4G31330.1	AT4G31330	Protein of unknown function, DUF599	13	11	6	70	55	39	9.80222e-05	2.28497	1.41499e-05	18.8488	4.87355	4.00868
Phvul.009G016000	AT2G37210.1	AT2G37210	lysine decarboxylase family protein	39	48	21	180	184	96	9.81476e-05	1.93698	1.4178e-05	18.845	3.82903	4.00812
Phvul.002G319500	AT2G01630.1	AT2G01630	O-Glycosyl hydrolases family 17 protein	33	22	31	92	93	80	9.81817e-05	1.46153	1.41913e-05	18.8432	2.754	4.00797
Phvul.006G166800	AT2G34650.1	ABR|PID	Protein kinase superfamily protein	3	0	0	24	23	23	9.85772e-05	4.36747	1.42653e-05	18.8333	20.6414	4.00622
Phvul.009G033100	0	#N/A	#N/A	52	43	59	135	128	119	0.000102014	1.14812	1.47939e-05	18.7639	2.21624	3.99134
Phvul.003G197200	AT3G47830.1	AT3G47830	DNA glycosylase superfamily protein	21	11	18	70	55	65	0.000102764	1.75321	1.49184e-05	18.7479	3.37107	3.98816
Phvul.008G122200	AT5G48940.1	AT5G48940	Leucine-rich repeat transmembrane protein kinase family protein	4	3	0	35	22	31	0.000103168	3.46616	1.49825e-05	18.7398	11.0514	3.98645
Phvul.008G080500	AT5G58300.2	AT5G58300	Leucine-rich repeat protein kinase family protein	0	3	0	23	43	19	0.000103497	4.69226	1.50354e-05	18.733	25.853	3.98507
Phvul.005G122000	AT5G22320.1	AT5G22320	Leucine-rich repeat (LRR) family protein	38	36	55	119	105	114	0.000106296	1.22541	1.54747e-05	18.6781	2.33822	3.97348
Phvul.003G071800	AT4G08850.1	AT4G08850	Leucine-rich repeat receptor-like protein kinase family protein	2	0	3	22	21	29	0.000107587	3.67704	1.56845e-05	18.6525	12.7908	3.96824
Phvul.006G031850	AT1G06490.1	atgsl7|GSL07|ATGSL07|gsl07	glucan synthase-like 7	47	48	69	189	279	125	0.000108004	1.7211	1.57675e-05	18.6424	3.29687	3.96656
Phvul.006G160000	0	#N/A	#N/A	0	0	0	18	21	9	0.000109872	6.29985	1.6057e-05	18.6077	78.7849	3.95911
Phvul.009G262100	AT3G14240.1	AT3G14240	Subtilase family protein	22	15	30	76	64	101	0.000110452	1.6722	1.61532e-05	18.5963	3.187	3.95683
Phvul.008G130700	AT3G25100.1	CDC45	cell division cycle 45	5	3	6	23	39	44	0.000111618	2.75836	1.63465e-05	18.5736	6.76625	3.95227
Phvul.002G046900	AT5G26330.1	AT5G26330	Cupredoxin superfamily protein	0	0	0	9	25	16	0.000111857	6.36171	1.63872e-05	18.5689	82.2365	3.95134
Phvul.003G227300	AT4G17670.1	AT4G17670	Protein of unknown function (DUF581)	114	46	86	655	248	248	0.000112875	2.04358	1.65585e-05	18.5491	4.12266	3.9474
Phvul.007G202900	AT1G09320.1	AT1G09320	agenet domain-containing protein	38	27	29	95	76	101	0.000112875	1.35681	1.65593e-05	18.549	2.56119	3.9474
Phvul.004G063500	AT5G38690.1	AT5G38690	Zinc-finger domain of monoamine-oxidase A repressor R1 protein	25	17	18	78	52	87	0.000113289	1.67133	1.663e-05	18.5409	3.18509	3.94581
Phvul.010G012000	AT3G56870.1	AT3G56870	unknown protein; Has 204 Blast hits to 201 proteins in 58 species: Archae - 0; Bacteria - 10; Metazoa - 72; Fungi - 8; Plants - 41; Viruses - 0; Other Eukaryotes - 73 (source: NCBI BLink).	22	11	27	83	87	69	0.000113289	1.83744	1.66317e-05	18.5407	3.57375	3.94581
Phvul.003G145900	AT5G59690.1	AT5G59690	Histone superfamily protein	94	78	116	278	209	199	0.000114588	1.08791	1.68282e-05	18.5183	2.12566	3.94086
Phvul.002G219400	AT1G55890.1	AT1G55890	Tetratricopeptide repeat (TPR)-like superfamily protein	119	102	168	317	340	271	0.00011465	1.101	1.68432e-05	18.5166	2.14504	3.94063
Phvul.010G057900	AT3G56400.1	ATWRKY70|WRKY70	WRKY DNA-binding protein 70	0	0	0	15	29	9	0.00011596	6.45958	1.70772e-05	18.4903	88.0093	3.93569
Phvul.009G152900	AT1G01720.1	ATAF1|ANAC002	NAC (No Apical Meristem) domain transcriptional regulator superfamily protein	254	173	132	781	484	428	0.000122196	1.4218	1.80455e-05	18.3852	2.67919	3.91294
Phvul.003G062200	AT5G62960.1	AT5G62960	unknown protein; BEST Arabidopsis thaliana protein match is: unknown protein (TAIR:AT1G10660.1); Has 35333 Blast hits to 34131 proteins in 2444 species: Archae - 798; Bacteria - 22429; Metazoa - 974; Fungi - 991; Plants - 531; Viruses - 0; Other Eukaryotes - 9610 (source: NCBI BLink).	0	0	0	15	21	10	0.000122708	6.23961	1.814e-05	18.3752	75.563	3.91113
Phvul.006G106000	AT2G39840.1	TOPP4	type one serine/threonine protein phosphatase 4	155	241	198	412	528	413	0.000123568	1.03663	1.82861e-05	18.36	2.05144	3.90809
Phvul.001G000500	AT1G20930.1	CDKB2;2	cyclin-dependent kinase B2;2	12	0	14	381	326	545	0.000124062	5.40922	1.83844e-05	18.3497	42.4949	3.90636
Phvul.005G049700	AT1G31320.1	LBD4	LOB domain-containing protein 4	20	26	24	71	105	71	0.000126917	1.67102	1.8827e-05	18.3044	3.1844	3.89648
Phvul.007G154100	AT1G04130.1	AT1G04130	Tetratricopeptide repeat (TPR)-like superfamily protein	26	28	30	80	78	78	0.000127189	1.32648	1.88757e-05	18.2995	2.5079	3.89555
Phvul.009G237700	AT2G19090.1	AT2G19090	Protein of unknown function (DUF630 and DUF632)	54	48	60	164	122	120	0.000127189	1.15908	1.88803e-05	18.299	2.23315	3.89555
Phvul.003G119000	AT3G06440.1	AT3G06440	Galactosyltransferase family protein	51	59	65	147	125	129	0.000130769	1.03155	1.94987e-05	18.2376	2.04423	3.88349
Phvul.001G260500	AT1G24310.1	AT1G24310	unknown protein; FUNCTIONS IN: molecular_function unknown; INVOLVED IN: biological_process unknown; LOCATED IN: nucleolus; EXPRESSED IN: 20 plant structures; EXPRESSED DURING: 13 growth stages; Has 2922 Blast hits to 2454 proteins in 263 species: Archae - 0; Bacteria - 57; Metazoa - 1043; Fungi - 654; Plants - 388; Viruses - 11; Other Eukaryotes - 769 (source: NCBI BLink).	67	58	50	136	137	142	0.00013616	1.07735	2.03653e-05	18.1548	2.11016	3.86595
Phvul.011G003500	AT1G71310.1	AT1G71310	cobalt ion binding	49	40	60	138	109	125	0.000136707	1.1518	2.0454e-05	18.1465	2.22191	3.86421
Phvul.008G074000	AT3G61130.1	GAUT1|LGT1	galacturonosyltransferase 1	103	75	124	247	232	219	0.000137333	1.04683	2.05687e-05	18.1359	2.06599	3.86223
Phvul.006G207500	AT5G64080.1	AT5G64080	Bifunctional inhibitor/lipid-transfer protein/seed storage 2S albumin superfamily protein	84	62	66	184	155	157	0.000138837	1.05665	2.08082e-05	18.1139	2.0801	3.85749
Phvul.003G160400	AT2G26640.1	KCS11	3-ketoacyl-CoA synthase 11	49	51	69	148	122	132	0.000139523	1.08519	2.09252e-05	18.1032	2.12165	3.85536
Phvul.007G189200	AT5G28640.1	GIF|GIF1|ATGIF1|AN3	SSXT family protein	0	0	0	15	12	14	0.000141016	6.04507	2.11924e-05	18.079	66.0309	3.85073
Phvul.005G130600	AT2G28150.1	AT2G28150	Domain of unknown function (DUF966)	28	28	32	88	78	78	0.000141787	1.30647	2.13156e-05	18.068	2.47336	3.84836
Phvul.007G088800	AT1G71960.1	ABCG25|ATABCG25	ATP-binding casette family G25	24	22	33	97	109	68	0.000144334	1.6457	2.17279e-05	18.0315	3.12899	3.84063
Phvul.001G071600	AT1G44110.1	CYCA1;1	Cyclin A1;1	0	0	0	13	12	16	0.000147381	6.04288	2.22092e-05	17.9898	65.9309	3.83156
Phvul.005G040700	AT5G58000.1	AT5G58000	Reticulon family protein	0	0	0	11	30	11	0.00014835	6.43445	2.23704e-05	17.976	86.4894	3.82871
Phvul.L001683	AT5G50130.1	AT5G50130	NAD(P)-binding Rossmann-fold superfamily protein	0	0	0	25	20	7	0.000149407	6.41067	2.25374e-05	17.9619	85.0755	3.82563
Phvul.010G092100	AT2G45720.2	AT2G45720	ARM repeat superfamily protein	10	10	22	57	50	84	0.00014947	2.01357	2.25545e-05	17.9604	4.03781	3.82545
Phvul.002G069001	AT2G41010.1	ATCAMBP25|CAMBP25	calmodulin (CAM)-binding protein of 25 kDa	42	26	31	128	87	93	0.000149754	1.46355	2.26052e-05	17.9562	2.75786	3.82462
Phvul.004G077550	AT5G18280.1	ATAPY2|APY2	apyrase 2	26	22	31	71	76	86	0.000151406	1.39469	2.29086e-05	17.9308	2.62933	3.81986
Phvul.008G208000	AT1G74470.1	AT1G74470	Pyridine nucleotide-disulphide oxidoreductase family protein	50	45	51	114	101	130	0.000155678	1.06912	2.35789e-05	17.8759	2.09816	3.80777
Phvul.001G116900	AT2G41010.1	ATCAMBP25|CAMBP25	calmodulin (CAM)-binding protein of 25 kDa	80	44	50	223	149	155	0.000157204	1.42209	2.38342e-05	17.8554	2.67973	3.80354
Phvul.009G069100	AT5G43080.1	CYCA3;1	Cyclin A3;1	27	25	37	101	78	81	0.000158619	1.38146	2.4073e-05	17.8364	2.60532	3.79964
Phvul.001G121900	AT2G26850.1	AT2G26850	F-box family protein	11	8	12	45	47	42	0.000158635	1.9507	2.40916e-05	17.835	3.86562	3.7996
Phvul.008G151806	AT1G08650.1	PPCK1|ATPPCK1	phosphoenolpyruvate carboxylase kinase 1	6	7	8	48	29	36	0.000158635	2.25611	2.40892e-05	17.8351	4.77702	3.7996
Phvul.011G100600	AT2G35860.1	FLA16	FASCICLIN-like arabinogalactan protein 16 precursor	163	128	198	336	324	590	0.000159546	1.17421	2.42544e-05	17.8221	2.2567	3.79711
Phvul.005G022300	AT5G17630.1	AT5G17630	Nucleotide/sugar transporter family protein	20	14	28	64	69	84	0.000159758	1.64146	2.42949e-05	17.819	3.11982	3.79654
Phvul.001G161500	AT3G54690.1	AT3G54690	Sugar isomerase (SIS) family protein	26	31	34	98	98	74	0.000160321	1.41344	2.43969e-05	17.811	2.66371	3.79501
Phvul.008G189300	AT5G24580.1	AT5G24580	Heavy metal transport/detoxification superfamily protein	11	16	6	114	148	30	0.000162189	3.01436	2.46978e-05	17.7877	8.08002	3.78998
Phvul.002G025700	AT2G23770.1	AT2G23770	protein kinase family protein / peptidoglycan-binding LysM domain-containing protein	35	64	85	161	206	191	0.000164946	1.45129	2.51597e-05	17.7524	2.73452	3.78266
Phvul.001G198300	AT4G33270.1	CDC20.1	Transducin family protein / WD-40 repeat family protein	3	0	0	29	27	17	0.000166694	4.43698	2.54605e-05	17.7298	21.6603	3.77808
Phvul.008G190500	AT2G42820.1	HVA22F	HVA22-like protein F	0	0	0	20	24	7	0.000168282	6.39475	2.57373e-05	17.7092	84.1418	3.77396
Phvul.001G020100	AT2G26560.1	PLA IIA|PLP2|PLA2A	phospholipase A 2A	36	25	31	67	146	423	0.000169544	2.58992	2.5956e-05	17.6931	6.02064	3.77072
Phvul.006G020300	AT1G08400.1	AT1G08400	RINT-1 / TIP-1 family	16	14	20	53	55	65	0.000171664	1.6241	2.63072e-05	17.6676	3.0825	3.76532
Phvul.009G033700	AT4G09060.1	AT4G09060	unknown protein; BEST Arabidopsis thaliana protein match is: unknown protein (TAIR:AT1G14680.1).	0	0	0	14	13	13	0.000171789	6.01463	2.63439e-05	17.6649	64.6522	3.765
Phvul.003G076000	AT1G59740.1	AT1G59740	Major facilitator superfamily protein	11	0	7	488	332	157	0.000173961	5.59695	2.67125e-05	17.6385	48.4006	3.75955
Phvul.002G290100	AT1G63660.1	AT1G63660	GMP synthase (glutamine-hydrolyzing), putative / glutamine amidotransferase, putative	111	56	93	316	202	226	0.000177047	1.34119	2.72046e-05	17.6038	2.53361	3.75191
Phvul.001G061700	AT4G22000.1	AT4G22000	unknown protein; Has 30201 Blast hits to 17322 proteins in 780 species: Archae - 12; Bacteria - 1396; Metazoa - 17338; Fungi - 3422; Plants - 5037; Viruses - 0; Other Eukaryotes - 2996 (source: NCBI BLink).	41	44	45	111	91	110	0.000177091	1.09321	2.72204e-05	17.6027	2.13349	3.7518
Phvul.011G141500	AT5G54670.1	KATC|ATK3	kinesin 3	44	55	51	132	153	110	0.000177338	1.2438	2.72674e-05	17.5994	2.36821	3.7512
Phvul.007G032700	AT1G15080.1	ATPAP2|LPP2|ATLPP2	lipid phosphate phosphatase 2	93	64	68	178	174	175	0.000177387	1.05896	2.72841e-05	17.5982	2.08342	3.75108
Phvul.007G008800	AT2G39370.1	AT2G39370	unknown protein; BEST Arabidopsis thaliana protein match is: unknown protein (TAIR:AT2G37380.1); Has 184 Blast hits to 178 proteins in 53 species: Archae - 0; Bacteria - 58; Metazoa - 9; Fungi - 0; Plants - 103; Viruses - 0; Other Eukaryotes - 14 (source: NCBI BLink).	0	0	0	19	7	21	0.000186086	6.21654	2.87076e-05	17.5015	74.3644	3.73029
Phvul.001G216200	AT2G47140.1	AT2G47140	NAD(P)-binding Rossmann-fold superfamily protein	27	17	18	222	50	104	0.000187971	2.40287	2.90368e-05	17.4799	5.28855	3.72591
Phvul.002G193700	AT4G18260.1	AT4G18260	Cytochrome b561/ferric reductase transmembrane protein family	19	13	17	64	52	56	0.000188773	1.64197	2.91704e-05	17.4711	3.12091	3.72406
Phvul.011G165000	AT1G53163.1	AT1G53163	unknown protein; FUNCTIONS IN: molecular_function unknown; INVOLVED IN: biological_process unknown; LOCATED IN: cellular_component unknown; BEST Arabidopsis thaliana protein match is: unknown protein (TAIR:AT3G15250.1); Has 315 Blast hits to 216 proteins in 74 species: Archae - 0; Bacteria - 86; Metazoa - 43; Fungi - 52; Plants - 27; Viruses - 1; Other Eukaryotes - 106 (source: NCBI BLink).	0	0	0	13	11	16	0.000195002	6.00437	3.02127e-05	17.4044	64.1941	3.70996
Phvul.008G111300	AT5G01150.1	AT5G01150	Protein of unknown function (DUF674)	24	11	15	93	139	50	0.000195031	2.35544	3.02272e-05	17.4035	5.11749	3.7099
Phvul.008G238800	AT5G16550.1	AT5G16550	unknown protein; Has 30201 Blast hits to 17322 proteins in 780 species: Archae - 12; Bacteria - 1396; Metazoa - 17338; Fungi - 3422; Plants - 5037; Viruses - 0; Other Eukaryotes - 2996 (source: NCBI BLink).	220	294	256	471	512	963	0.000195607	1.15712	3.03465e-05	17.396	2.23012	3.70862
Phvul.001G169200	AT2G28740.1	HIS4	histone H4	62	50	64	152	122	132	0.000198957	1.03738	3.09171e-05	17.3606	2.05249	3.70124
Phvul.005G099300	AT5G60860.1	AtRABA1f|RABA1f	RAB GTPase homolog A1F	15	19	18	71	45	65	0.000199141	1.62453	3.09558e-05	17.3582	3.08342	3.70084
Phvul.003G272000	0	#N/A	#N/A	5	9	10	46	32	41	0.000201863	2.14134	3.13995e-05	17.3312	4.41172	3.69494
Phvul.003G068300	AT1G14380.3	IQD28	IQ-domain 28	110	88	92	229	163	273	0.00020531	1.01469	3.20512e-05	17.2921	2.02047	3.68759
Phvul.002G270100	AT3G18730.1	MGO3|TSK|BRU1	tetratricopeptide repeat (TPR)-containing protein	38	38	47	100	89	115	0.000206315	1.13565	3.22433e-05	17.2808	2.19717	3.68547
Phvul.006G087000	AT1G65910.1	NAC028|anac028	NAC domain containing protein 28	7	8	5	97	96	17	0.000207806	3.25615	3.25364e-05	17.2636	9.55432	3.68234
Phvul.010G032300	AT3G22400.1	LOX5	PLAT/LH2 domain-containing lipoxygenase family protein	18	20	16	139	209	37	0.000208539	2.71158	3.26726e-05	17.2556	6.55038	3.68081
Phvul.011G104500	AT2G32380.1	AT2G32380	Transmembrane protein 97, predicted	24	23	21	66	63	73	0.000210178	1.40114	3.29615e-05	17.2389	2.64111	3.67741
Phvul.003G121200	AT3G17430.1	AT3G17430	Nucleotide-sugar transporter family protein	22	16	32	81	66	81	0.000212884	1.53575	3.34186e-05	17.2128	2.8994	3.67186
Phvul.006G090400	AT5G27670.1	HTA7	histone H2A 7	20	10	22	85	71	55	0.000217998	1.86026	3.42436e-05	17.1664	3.63073	3.66155
Phvul.008G100300	AT2G41475.1	AT2G41475	Embryo-specific protein 3, (ATS3)	3	9	0	103	125	21	0.000218091	4.24383	3.42694e-05	17.165	18.9461	3.66136
Phvul.003G067800	AT2G02820.2	MYB88|AtMYB88	myb domain protein 88	20	26	25	60	74	86	0.000219341	1.46703	3.44883e-05	17.1529	2.76452	3.65888
Phvul.009G142700	AT2G40550.1	ETG1	E2F target gene 1	45	25	52	127	96	154	0.000223197	1.4498	3.51287e-05	17.118	2.7317	3.65131
Phvul.006G050800	AT5G55480.1	SVL1	SHV3-like 1	44	25	29	107	97	92	0.000229197	1.42529	3.60848e-05	17.067	2.68568	3.63979
Phvul.004G165200	AT2G41350.1	AT2G41350	unknown protein; BEST Arabidopsis thaliana protein match is: unknown protein (TAIR:AT2G21980.1); Has 188 Blast hits to 188 proteins in 66 species: Archae - 0; Bacteria - 12; Metazoa - 90; Fungi - 15; Plants - 54; Viruses - 0; Other Eukaryotes - 17 (source: NCBI BLink).	57	52	60	136	152	120	0.000232501	1.11416	3.66406e-05	17.0379	2.16469	3.63358
Phvul.002G030700	AT1G63810.1	AT1G63810	CONTAINS InterPro DOMAIN/s: Nrap protein (InterPro:IPR005554); Has 396 Blast hits to 382 proteins in 182 species: Archae - 3; Bacteria - 2; Metazoa - 142; Fungi - 146; Plants - 43; Viruses - 0; Other Eukaryotes - 60 (source: NCBI BLink).	70	54	80	172	125	189	0.000233507	1.07626	3.6823e-05	17.0285	2.10857	3.6317
Phvul.009G253000	AT1G24020.2	MLP423	MLP-like protein 423	79	69	60	326	340	124	0.000235504	1.78064	3.71501e-05	17.0117	3.43578	3.628
Phvul.008G112600	AT5G01030.1	AT5G01030	Protein of unknown function (DUF3527)	47	30	31	113	111	93	0.000237391	1.38801	3.74719e-05	16.9953	2.61718	3.62454
Phvul.001G163100	AT3G07880.1	SCN1	Immunoglobulin E-set superfamily protein	137	176	157	373	467	286	0.000238334	1.11408	3.76452e-05	16.9866	2.16458	3.62281
Phvul.009G247900	AT4G15802.1	AtHSBP|HSBP	heat shock factor binding protein	83	85	81	216	211	154	0.000248945	1.06487	3.94484e-05	16.8977	2.09199	3.6039
Phvul.007G031600	AT3G18280.1	AT3G18280	Bifunctional inhibitor/lipid-transfer protein/seed storage 2S albumin superfamily protein	0	0	0	11	12	16	0.000255469	5.9719	4.06259e-05	16.8419	62.7657	3.59266
Phvul.011G178000	0	#N/A	#N/A	3	6	5	44	59	19	0.000257105	2.99269	4.09255e-05	16.828	7.95958	3.58989
Phvul.010G158600	AT4G37850.1	AT4G37850	basic helix-loop-helix (bHLH) DNA-binding superfamily protein	0	0	0	10	20	12	0.000257562	6.10799	4.10114e-05	16.824	68.9744	3.58912
Phvul.007G022600	AT4G18590.1	AT4G18590	Nucleic acid-binding, OB-fold-like protein	28	23	35	96	69	83	0.000257645	1.35804	4.10378e-05	16.8228	2.56337	3.58898
Phvul.006G057900	AT5G55830.1	AT5G55830	Concanavalin A-like lectin protein kinase family protein	36	50	41	99	99	116	0.000258878	1.13889	4.12739e-05	16.8119	2.20212	3.5869
Phvul.009G047400	AT5G24320.1	AT5G24320	Transducin/WD40 repeat-like superfamily protein	138	155	138	519	396	243	0.000259547	1.26917	4.14335e-05	16.8046	2.41024	3.58578
Phvul.006G197700	AT4G33700.1	AT4G33700	CBS domain-containing protein with a domain of unknown function (DUF21)	60	46	59	159	120	122	0.000262909	1.11274	4.2024e-05	16.7777	2.16257	3.5802
Phvul.007G183600	AT3G04980.1	AT3G04980	DNAJ heat shock N-terminal domain-containing protein	9	4	7	35	32	40	0.00027092	2.24622	4.34846e-05	16.7129	4.74438	3.56716
Phvul.003G138100	AT5G20590.1	TBL5	TRICHOME BIREFRINGENCE-LIKE 5	13	11	9	55	45	39	0.000276215	1.90807	4.43909e-05	16.6738	3.75308	3.55875
Phvul.002G327800	AT3G18050.1	AT3G18050	unknown protein; BEST Arabidopsis thaliana protein match is: unknown protein (TAIR:AT4G28100.1); Has 67 Blast hits to 66 proteins in 12 species: Archae - 0; Bacteria - 0; Metazoa - 0; Fungi - 0; Plants - 67; Viruses - 0; Other Eukaryotes - 0 (source: NCBI BLink).	70	60	73	145	145	280	0.000281893	1.30656	4.53323e-05	16.6339	2.4735	3.54992
Phvul.009G118100	AT5G38110.1	SGA1|ASF1B|SGA01	anti- silencing function 1b	24	27	29	80	59	91	0.000283268	1.34831	4.55824e-05	16.6235	2.54614	3.5478
Phvul.009G204700	AT5G57910.1	AT5G57910	unknown protein; BEST Arabidopsis thaliana protein match is: unknown protein (TAIR:AT4G30630.1); Has 30201 Blast hits to 17322 proteins in 780 species: Archae - 12; Bacteria - 1396; Metazoa - 17338; Fungi - 3422; Plants - 5037; Viruses - 0; Other Eukaryotes - 2996 (source: NCBI BLink).	6	6	10	41	29	40	0.00028465	2.15085	4.58427e-05	16.6127	4.44089	3.54569
Phvul.005G037500	AT5G06850.1	AT5G06850	C2 calcium/lipid-binding plant phosphoribosyltransferase family protein	4	5	3	75	97	10	0.000288346	3.80012	4.65468e-05	16.5838	13.93	3.54009
Phvul.004G142800	AT1G73370.1	ATSUS6|SUS6	sucrose synthase 6	96	110	108	453	743	170	0.000294133	2.00122	4.75412e-05	16.5437	4.00339	3.53146
Phvul.002G292100	AT4G23490.1	AT4G23490	Protein of unknown function (DUF604)	20	17	33	96	61	80	0.000295248	1.58947	4.77365e-05	16.5359	3.00939	3.52981
Phvul.007G096900	AT1G53390.1	AT1G53390	P-loop containing nucleoside triphosphate hydrolases superfamily protein	58	31	39	133	163	110	0.000295463	1.50778	4.77863e-05	16.534	2.84373	3.5295
Phvul.007G011900	AT3G55390.1	AT3G55390	Uncharacterised protein family (UPF0497)	48	67	47	168	120	124	0.000298938	1.1782	4.84248e-05	16.5088	2.26294	3.52442
Phvul.003G223300	AT4G16790.1	AT4G16790	hydroxyproline-rich glycoprotein family protein	65	48	64	189	194	118	0.000303129	1.34831	4.91657e-05	16.48	2.54613	3.51837
Phvul.002G284900	AT5G63540.1	BLAP75|ATRMI1|RMI1	Domain of unknown function (DUF1767)	6	10	12	49	39	38	0.000303289	2.00874	4.92381e-05	16.4772	4.02431	3.51814
Phvul.007G121090	AT5G35870.1	AT5G35870	unknown protein; BEST Arabidopsis thaliana protein match is: unknown protein (TAIR:AT2G04480.1); Has 1807 Blast hits to 1807 proteins in 277 species: Archae - 0; Bacteria - 0; Metazoa - 736; Fungi - 347; Plants - 385; Viruses - 0; Other Eukaryotes - 339 (source: NCBI BLink).	5	10	8	39	53	32	0.000311901	2.28586	5.08914e-05	16.4146	4.87656	3.50598
Phvul.011G022500	AT1G51440.1	AT1G51440	alpha/beta-Hydrolases superfamily protein	0	0	0	8	16	17	0.000315612	6.05541	5.15614e-05	16.3898	66.506	3.50085
Phvul.005G025200	AT3G12600.1	atnudt16|NUDT16	nudix hydrolase homolog 16	67	74	43	226	233	128	0.000317874	1.51987	5.20285e-05	16.3727	2.86766	3.49774
Phvul.001G083533	AT4G30860.1	ASHR3|SDG4	SET domain group 4	6	8	16	48	42	48	0.000320044	2.04069	5.24163e-05	16.3587	4.11442	3.49479
Phvul.006G189600	AT1G11120.2	AT1G11120	unknown protein; FUNCTIONS IN: molecular_function unknown; INVOLVED IN: biological_process unknown; LOCATED IN: cellular_component unknown; EXPRESSED IN: 10 plant structures; EXPRESSED DURING: 4 anthesis, F mature embryo stage, petal differentiation and expansion stage, E expanded cotyledon stage, D bilateral stage; BEST Arabidopsis thaliana protein match is: unknown protein (TAIR:AT4G28170.1); H…	0	0	0	24	6	17	0.000320098	6.21715	5.24478e-05	16.3575	74.396	3.49472
Phvul.004G027700	AT3G28857.1	AT3G28857	basic helix-loop-helix (bHLH) DNA-binding family protein	0	0	0	33	7	12	0.000321496	6.36988	5.27034e-05	16.3483	82.7037	3.49282
Phvul.009G179600	AT4G20970.1	AT4G20970	basic helix-loop-helix (bHLH) DNA-binding superfamily protein	6	7	0	51	40	34	0.000326639	3.09175	5.36802e-05	16.3135	8.52531	3.48593
Phvul.009G209700	AT3G46920.1	AT3G46920	Protein kinase superfamily protein with octicosapeptide/Phox/Bem1p domain	70	55	49	147	192	133	0.000327592	1.28367	5.38536e-05	16.3074	2.43458	3.48467
Phvul.002G115100	AT1G20610.1	CYCB2;3	Cyclin B2;3	15	0	8	300	216	307	0.000330077	4.96966	5.42951e-05	16.2919	31.334	3.48138
Phvul.001G246700	AT2G40370.1	LAC5	laccase 5	0	0	0	9	25	11	0.000334215	6.22105	5.50107e-05	16.2671	74.5974	3.47597
Phvul.003G205400	AT3G48250.1	AT3G48250	Pentatricopeptide repeat (PPR) superfamily protein	35	27	36	95	71	96	0.000337752	1.24472	5.56537e-05	16.2451	2.36973	3.4714
Phvul.002G295700	AT4G23750.1	CRF2|TMO3	cytokinin response factor 2	2	0	0	18	18	16	0.000340632	4.52925	5.62061e-05	16.2264	23.0909	3.46771
Phvul.007G164700	AT3G09730.1	AT3G09730	unknown protein; Has 1171 Blast hits to 1097 proteins in 212 species: Archae - 14; Bacteria - 83; Metazoa - 583; Fungi - 105; Plants - 149; Viruses - 14; Other Eukaryotes - 223 (source: NCBI BLink).	12	13	8	52	39	44	0.00034199	1.85991	5.64476e-05	16.2183	3.62985	3.46599
Phvul.004G177000	AT4G20010.1	PTAC9|OSB2	plastid transcriptionally active 9	11	6	17	44	54	55	0.000344701	2.01085	5.70311e-05	16.1988	4.03021	3.46256
Phvul.006G195800	AT3G22104.1	AT3G22104	Phototropic-responsive NPH3 family protein	0	0	0	12	13	12	0.000345059	5.90581	5.7113e-05	16.1961	59.9551	3.46211
Phvul.002G088400	AT1G26945.1	KDR	basic helix-loop-helix (bHLH) DNA-binding superfamily protein	0	0	0	31	7	12	0.00034555	6.31373	5.72119e-05	16.1928	79.5468	3.46149
Phvul.004G137600	AT1G17860.1	AT1G17860	Kunitz family trypsin and protease inhibitor protein	224	298	289	894	1428	4377	0.000347016	2.85069	5.74901e-05	16.1836	7.21346	3.45965
Phvul.003G290200	AT2G33860.1	ARF3|ETT	Transcriptional factor B3 family protein / auxin-responsive factor AUX/IAA-related	12	16	12	76	32	71	0.000347507	1.97363	5.75912e-05	16.1803	3.92755	3.45904
Phvul.008G214100	AT3G18670.1	AT3G18670	Ankyrin repeat family protein	4	4	5	26	41	24	0.000348623	2.66305	5.78367e-05	16.1722	6.3337	3.45764
Phvul.004G108200	AT4G28310.1	AT4G28310	unknown protein; BEST Arabidopsis thaliana protein match is: unknown protein (TAIR:AT1G52270.1); Has 30201 Blast hits to 17322 proteins in 780 species: Archae - 12; Bacteria - 1396; Metazoa - 17338; Fungi - 3422; Plants - 5037; Viruses - 0; Other Eukaryotes - 2996 (source: NCBI BLink).	5	3	4	40	21	26	0.000355644	2.68099	5.9065e-05	16.1324	6.41296	3.44898
Phvul.001G042700	AT2G24970.1	AT2G24970	unknown protein; Has 33 Blast hits to 33 proteins in 17 species: Archae - 0; Bacteria - 0; Metazoa - 1; Fungi - 0; Plants - 28; Viruses - 0; Other Eukaryotes - 4 (source: NCBI BLink).	8	4	18	53	47	61	0.000357717	2.26009	5.94824e-05	16.1191	4.79022	3.44646
Phvul.011G117000	AT3G58100.1	PDCB5	plasmodesmata callose-binding protein 5	5	6	8	37	30	31	0.000360243	2.20262	5.99393e-05	16.1046	4.60316	3.4434
Phvul.004G065000	AT5G16110.1	AT5G16110	unknown protein; FUNCTIONS IN: molecular_function unknown; INVOLVED IN: biological_process unknown; LOCATED IN: chloroplast; EXPRESSED IN: 24 plant structures; EXPRESSED DURING: 15 growth stages; BEST Arabidopsis thaliana protein match is: unknown protein (TAIR:AT3G02555.1); Has 133 Blast hits to 133 proteins in 18 species: Archae - 0; Bacteria - 0; Metazoa - 0; Fungi - 0; Plants - 133; Viruses -…	47	54	67	222	154	112	0.000364513	1.38061	6.07056e-05	16.0805	2.60379	3.43829
Phvul.011G134300	AT1G68810.1	AT1G68810	basic helix-loop-helix (bHLH) DNA-binding superfamily protein	0	0	5	28	24	38	0.000368368	4.00948	6.14606e-05	16.0571	16.1055	3.43372
Phvul.009G214500	AT5G46530.1	AT5G46530	AWPM-19-like family protein	41	37	38	233	334	64	0.000368787	2.31922	6.15494e-05	16.0544	4.99064	3.43322
Phvul.006G190500	0	#N/A	#N/A	6	3	4	25	34	28	0.000369287	2.58266	6.16517e-05	16.0512	5.99042	3.43264
Phvul.007G051700	AT4G05220.1	AT4G05220	Late embryogenesis abundant (LEA) hydroxyproline-rich glycoprotein family	4	7	7	72	59	18	0.000374196	2.90917	6.25386e-05	16.0242	7.51185	3.4269
Phvul.002G170800	AT2G02990.1	ATRNS1|RNS1	ribonuclease 1	21	37	18	129	175	61	0.000376333	2.12902	6.29241e-05	16.0125	4.37419	3.42443
Phvul.009G171300	AT3G01680.1	AT3G01680	CONTAINS InterPro DOMAIN/s: Mediator complex subunit Med28 (InterPro:IPR021640); BEST Arabidopsis thaliana protein match is: unknown protein (TAIR:AT3G01670.1); Has 122 Blast hits to 112 proteins in 13 species: Archae - 0; Bacteria - 0; Metazoa - 0; Fungi - 0; Plants - 122; Viruses - 0; Other Eukaryotes - 0 (source: NCBI BLink).	158	164	108	1486	2636	437	0.000377191	3.28705	6.30868e-05	16.0077	9.76113	3.42344
Phvul.003G163700	AT3G58570.1	AT3G58570	P-loop containing nucleoside triphosphate hydrolases superfamily protein	0	5	0	34	70	21	0.000378243	4.52454	6.32821e-05	16.0018	23.0157	3.42223
Phvul.001G007400	AT5G48870.1	SAD1	Small nuclear ribonucleoprotein family protein	51	44	33	150	126	95	0.000381882	1.3706	6.40081e-05	15.9802	2.58577	3.41807
Phvul.010G123132	AT1G53840.1	PME1|ATPME1	pectin methylesterase 1	123	93	90	272	228	198	0.000388886	1.02248	6.52815e-05	15.9429	2.0314	3.41018
Phvul.007G249400	AT5G26110.1	AT5G26110	Protein kinase superfamily protein	14	13	22	56	58	55	0.000389223	1.62697	6.53579e-05	15.9407	3.08864	3.4098
Phvul.006G120500	0	#N/A	#N/A	28	27	26	121	66	73	0.000389426	1.5088	6.5412e-05	15.9391	2.84573	3.40957
Phvul.007G160800	AT5G02640.1	AT5G02640	unknown protein; BEST Arabidopsis thaliana protein match is: unknown protein (TAIR:AT3G46300.1); Has 37 Blast hits to 37 proteins in 10 species: Archae - 0; Bacteria - 0; Metazoa - 0; Fungi - 0; Plants - 37; Viruses - 0; Other Eukaryotes - 0 (source: NCBI BLink).	0	0	0	10	18	11	0.00039251	5.99909	6.595e-05	15.9236	63.9598	3.40615
Phvul.006G127100	AT3G03300.1	ATDCL2|DCL2	dicer-like 2	39	42	40	84	114	114	0.000397513	1.20504	6.68778e-05	15.8972	2.30544	3.40065
Phvul.009G235700	AT5G57150.1	AT5G57150	basic helix-loop-helix (bHLH) DNA-binding superfamily protein	16	0	7	92	101	62	0.000401265	3.30528	6.75851e-05	15.8773	9.88525	3.39657
Phvul.008G112400	AT5G05830.1	AT5G05830	RING/FYVE/PHD zinc finger superfamily protein	21	25	38	75	93	85	0.000405658	1.43643	6.83665e-05	15.8555	2.7065	3.39184
Phvul.005G058700	AT1G06620.1	AT1G06620	2-oxoglutarate (2OG) and Fe(II)-dependent oxygenase superfamily protein	74	94	83	152	232	213	0.00040944	1.09394	6.90458e-05	15.8368	2.13457	3.38781
Phvul.004G022300	AT5G14940.1	AT5G14940	Major facilitator superfamily protein	20	8	8	53	55	58	0.000415441	2.02984	7.0079e-05	15.8087	4.08359	3.38149
Phvul.004G080500	AT3G03960.1	AT3G03960	TCP-1/cpn60 chaperonin family protein	42	42	48	103	91	111	0.00041603	1.0391	7.01997e-05	15.8055	2.05494	3.38087
Phvul.007G040600	AT4G34200.1	EDA9	D-3-phosphoglycerate dehydrogenase	151	81	153	339	256	345	0.000419579	1.1121	7.08414e-05	15.7882	2.16159	3.37719
Phvul.007G032800	AT2G01170.1	BAT1	bidirectional amino acid transporter 1	50	58	57	143	126	111	0.000422329	1.04172	7.13273e-05	15.7753	2.05868	3.37435
Phvul.009G120100	AT2G16700.1	ADF5|ATADF5	actin depolymerizing factor 5	38	26	24	98	109	74	0.00042506	1.51591	7.18103e-05	15.7625	2.8598	3.37155
Phvul.001G137900	AT3G15460.1	AT3G15460	Ribosomal RNA processing Brix domain protein	209	135	162	518	287	401	0.000428173	1.07024	7.24455e-05	15.7459	2.09978	3.36838
Phvul.002G296700	AT4G11080.1	AT4G11080	HMG (high mobility group) box protein	14	0	11	238	240	387	0.00042905	4.92674	7.26159e-05	15.7414	30.4157	3.36749
Phvul.010G020000	AT5G48720.2	XRI1|XRI	x-ray induced transcript 1	24	23	22	58	63	99	0.000433381	1.49624	7.34376e-05	15.7202	2.82106	3.36313
Phvul.011G163950	AT1G07660.1	AT1G07660	Histone superfamily protein	15	11	15	54	45	47	0.000433996	1.6646	7.35639e-05	15.7169	3.17027	3.36251
Phvul.009G242700	AT5G44030.1	IRX5|NWS2|CESA4	cellulose synthase A4	32	6	25	89	154	103	0.000440332	2.30578	7.47055e-05	15.6878	4.94435	3.35622
Phvul.007G016600	AT1G78610.1	MSL6	mechanosensitive channel of small conductance-like 6	25	44	26	78	153	111	0.000440388	1.70194	7.47374e-05	15.687	3.25339	3.35616
Phvul.007G003000	AT1G51130.1	AT1G51130	Nse4, component of Smc5/6 DNA repair complex	28	32	30	93	75	73	0.000442915	1.25549	7.52115e-05	15.675	2.38748	3.35368
Phvul.008G118900	AT5G02190.1	PCS1|ATASP38|EMB24	Eukaryotic aspartyl protease family protein	4	3	3	30	37	17	0.000444197	2.92424	7.5452e-05	15.669	7.59074	3.35242
Phvul.007G202800	AT1G09310.1	AT1G09310	Protein of unknown function, DUF538	23	11	24	69	54	114	0.000445321	1.84423	7.56656e-05	15.6636	3.59061	3.35133
Phvul.011G119900	AT5G53870.1	ENODL1|AtENODL1	early nodulin-like protein 1	0	0	0	12	13	11	0.000446496	5.86847	7.5911e-05	15.6575	58.4231	3.35018
Phvul.007G091300	AT4G09510.1	CINV2	cytosolic invertase 2	364	348	281	816	857	544	0.000450261	1.00354	7.65971e-05	15.6405	2.00492	3.34654
Phvul.007G040400	AT4G34220.1	AT4G34220	Leucine-rich repeat protein kinase family protein	17	4	10	107	31	83	0.000451338	2.62992	7.68265e-05	15.6348	6.1899	3.3455
Phvul.007G051300	AT4G05200.1	CRK25	cysteine-rich RLK (RECEPTOR-like protein kinase) 25	0	0	0	9	13	15	0.000456483	5.90223	7.78423e-05	15.61	59.8064	3.34058
Phvul.009G156600	AT3G52450.1	PUB22	plant U-box 22	2	3	0	16	20	36	0.000461385	3.66291	7.87489e-05	15.5881	12.6661	3.33594
Phvul.009G112100	AT1G10010.1	ATAAP8|AAP8	amino acid permease 8	0	0	0	18	10	10	0.000462387	5.93484	7.89435e-05	15.5834	61.1736	3.33499
Phvul.002G064300	AT1G60790.1	TBL2	Plant protein of unknown function (DUF828)	24	24	19	74	77	58	0.00046442	1.48165	7.93381e-05	15.574	2.79269	3.33309
Phvul.009G175700	AT3G48210.1	AT3G48210	CONTAINS InterPro DOMAIN/s: Kinetochore-Ndc80 complex, subunit Spc25 (InterPro:IPR013255); Has 194 Blast hits to 194 proteins in 72 species: Archae - 0; Bacteria - 4; Metazoa - 72; Fungi - 39; Plants - 62; Viruses - 0; Other Eukaryotes - 17 (source: NCBI BLink).	5	0	0	25	27	44	0.000477921	4.06476	8.19377e-05	15.513	16.7345	3.32064
Phvul.002G158300	AT4G23440.1	AT4G23440	Disease resistance protein (TIR-NBS class)	5	7	6	33	35	27	0.000484334	2.24329	8.31858e-05	15.4845	4.73474	3.31485
Phvul.003G116800	AT3G17120.1	AT3G17120	unknown protein; BEST Arabidopsis thaliana protein match is: unknown protein (TAIR:AT1G02380.1); Has 67 Blast hits to 67 proteins in 11 species: Archae - 0; Bacteria - 0; Metazoa - 0; Fungi - 0; Plants - 67; Viruses - 0; Other Eukaryotes - 0 (source: NCBI BLink).	20	19	13	85	62	48	0.000484334	1.74051	8.31771e-05	15.4847	3.34154	3.31485
Phvul.010G063400	AT5G49040.1	AT5G49040	Disease resistance-responsive (dirigent-like protein) family protein	12	6	16	42	44	68	0.000493943	2.00597	8.50129e-05	15.4434	4.01658	3.30632
Phvul.001G056900	AT5G11460.1	AT5G11460	Protein of unknown function (DUF581)	10	8	15	51	40	42	0.000497069	1.84608	8.56017e-05	15.4304	3.59521	3.30358
Phvul.008G112800	AT5G59030.1	COPT1	copper transporter 1	0	0	2	22	53	8	0.000499329	5.28003	8.60675e-05	15.4201	38.8551	3.30161
Phvul.008G212700	AT2G32990.1	GH9B8|AtGH9B8	glycosyl hydrolase 9B8	0	0	0	12	14	10	0.00050096	5.87357	8.63999e-05	15.4128	58.63	3.3002
Phvul.008G153000	AT3G28370.1	AT3G28370	unknown protein; BEST Arabidopsis thaliana protein match is: unknown protein (TAIR:AT1G51430.1); Has 6174 Blast hits to 4953 proteins in 685 species: Archae - 195; Bacteria - 792; Metazoa - 2688; Fungi - 653; Plants - 470; Viruses - 15; Other Eukaryotes - 1361 (source: NCBI BLink).	0	0	0	12	8	18	0.000508187	5.91783	8.7828e-05	15.3818	60.4568	3.29398
Phvul.002G311500	AT4G29080.1	PAP2|IAA27	phytochrome-associated protein 2	16	53	40	129	129	121	0.000513095	1.64439	8.87025e-05	15.3631	3.12616	3.2898
Phvul.008G070500	AT4G33565.1	AT4G33565	RING/U-box superfamily protein	15	18	18	66	54	48	0.000513542	1.55729	8.88061e-05	15.3609	2.943	3.28942
Phvul.007G120134	AT4G15140.1	AT4G15140	unknown protein; Has 26 Blast hits to 26 proteins in 10 species: Archae - 0; Bacteria - 0; Metazoa - 0; Fungi - 0; Plants - 26; Viruses - 0; Other Eukaryotes - 0 (source: NCBI BLink).	0	4	0	22	23	27	0.000519291	4.00419	8.99329e-05	15.3371	16.0465	3.28459
Phvul.005G026300	AT5G12330.4	LRP1	Lateral root primordium (LRP) protein-related	4	4	4	26	31	22	0.000519699	2.56424	9.00302e-05	15.3351	5.91442	3.28425
Phvul.006G173850	AT1G63310.1	AT1G63310	unknown protein; BEST Arabidopsis thaliana protein match is: unknown protein (TAIR:AT2G20362.1); Has 78 Blast hits to 77 proteins in 11 species: Archae - 0; Bacteria - 0; Metazoa - 0; Fungi - 0; Plants - 78; Viruses - 0; Other Eukaryotes - 0 (source: NCBI BLink).	9	7	13	91	146	20	0.000522436	3.03506	9.05577e-05	15.324	8.1968	3.28197
Phvul.006G208300	AT2G22590.1	AT2G22590	UDP-Glycosyltransferase superfamily protein	19	27	26	60	81	307	0.00052353	2.43639	9.07742e-05	15.3195	5.41285	3.28106
Phvul.010G063600	AT5G49040.1	AT5G49040	Disease resistance-responsive (dirigent-like protein) family protein	83	16	59	1025	231	1271	0.000533088	3.77933	9.25131e-05	15.2837	13.7307	3.2732
Phvul.002G250600	AT2G02850.1	ARPN	plantacyanin	0	8	11	35	62	124	0.000538178	3.3762	9.34849e-05	15.2639	10.3833	3.26907
Phvul.004G120200	AT5G07240.1	IQD24	IQ-domain 24	62	47	34	183	112	124	0.000538178	1.37197	9.35064e-05	15.2635	2.58823	3.26907
Phvul.009G091600	AT5G11100.1	SYTD|SYT4|ATSYTD|NTMC2TYPE2.2|NTMC2T2.2	Calcium-dependent lipid-binding (CaLB domain) family protein	16	12	0	130	134	57	0.000538182	3.35582	9.35621e-05	15.2624	10.2377	3.26907
Phvul.003G011400	AT2G15900.1	AT2G15900	Phox-associated domain;Phox-like;Sorting nexin, C-terminal	0	0	0	12	12	11	0.000538848	5.82492	9.37227e-05	15.2591	56.686	3.26853
Phvul.007G017500	AT2G16980.2	AT2G16980	Major facilitator superfamily protein	33	45	61	122	247	123	0.000540547	1.69593	9.40838e-05	15.2519	3.23986	3.26717
Phvul.004G000300	AT5G36950.1	DegP10	DegP protease 10	14	12	15	49	37	66	0.000543258	1.71035	9.45836e-05	15.2419	3.27241	3.26499
Phvul.002G162600	AT2G46330.1	AGP16|ATAGP16	arabinogalactan protein 16	33	30	29	113	69	79	0.000558115	1.33066	9.74269e-05	15.1859	2.51518	3.25328
Phvul.009G250500	AT3G16730.1	AT3G16730	CONTAINS InterPro DOMAIN/s: Non-SMC condensin II complex, subunit H2-like (InterPro:IPR009378); Has 249 Blast hits to 211 proteins in 82 species: Archae - 0; Bacteria - 0; Metazoa - 145; Fungi - 8; Plants - 30; Viruses - 0; Other Eukaryotes - 66 (source: NCBI BLink).	69	45	64	157	128	134	0.000558964	1.06592	9.76038e-05	15.1825	2.09351	3.25262
Phvul.004G156176	AT1G73830.1	BEE3	BR enhanced expression 3	0	0	0	7	14	18	0.00056332	5.97676	9.84794e-05	15.1656	62.9774	3.24925
Phvul.003G007900	AT3G66654.3	AT3G66654	Cyclophilin-like peptidyl-prolyl cis-trans isomerase family protein	0	0	0	10	12	13	0.000569048	5.82238	9.96554e-05	15.1432	56.5862	3.24485
Phvul.007G139000	AT5G04320.2	AT5G04320	Shugoshin C terminus	10	0	0	95	43	81	0.000574023	4.23415	0.000100556	15.1262	18.8195	3.24107
Phvul.010G112000	AT1G01370.2	CENH3|HTR12	Histone superfamily protein	8	0	0	49	37	73	0.000574064	4.09925	0.000100622	15.125	17.1395	3.24104
Phvul.003G173300	AT2G12646.1	AT2G12646	PLATZ transcription factor family protein	0	0	0	22	6	14	0.000579853	6.05857	0.000101725	15.1044	66.6518	3.23668
Phvul.008G187400	AT2G40815.1	AT2G40815	Calcium-dependent lipid-binding (CaLB domain) family protein	40	17	38	132	98	90	0.000579853	1.58448	0.000101718	15.1045	2.99899	3.23668
Phvul.009G178600	AT1G23710.1	AT1G23710	Protein of unknown function (DUF1645)	13	17	12	81	73	35	0.000580053	2.01955	0.00010179	15.1032	4.05457	3.23653
Phvul.005G159800	AT2G19520.1	ACG1|NFC4|ATMSI4|MSI4|FVE|NFC04	Transducin family protein / WD-40 repeat family protein	35	18	40	99	97	89	0.000583317	1.45393	0.000102393	15.0921	2.73954	3.2341
Phvul.001G042000	AT2G25050.1	AT2G25050	Actin-binding FH2 (Formin Homology) protein	12	13	17	47	52	47	0.000585478	1.63892	0.000102832	15.084	3.11432	3.23249
Phvul.011G175100	AT4G09680.1	CTC1|ATCTC1	conserved telomere maintenance component 1	19	22	21	67	50	65	0.000609123	1.3816	0.000107359	15.0027	2.60557	3.21529
Phvul.003G097900	AT5G18930.1	BUD2|SAMDC4	Adenosylmethionine decarboxylase family protein	5	4	8	40	28	27	0.00060976	2.31836	0.000107502	15.0002	4.98766	3.21484
Phvul.009G213300	AT1G19290.1	AT1G19290	Pentatricopeptide repeat (PPR) superfamily protein	18	9	9	47	45	55	0.00060985	1.85295	0.00010758	14.9988	3.61239	3.21478
Phvul.001G008500	AT5G24510.1	AT5G24510	60S acidic ribosomal protein family	15	8	20	71	72	43	0.000613727	1.9633	0.000108296	14.9863	3.89953	3.21202
Phvul.010G140400	AT3G21250.2	ATMRP6|MRP6	multidrug resistance-associated protein 6	53	32	64	105	152	262	0.000619123	1.6238	0.000109343	14.9681	3.08185	3.20822
Phvul.004G051600	AT5G17920.1	ATCIMS|ATMETS|ATMS1	Cobalamin-independent synthase family protein	48	14	20	86	124	171	0.000627928	2.03129	0.000111104	14.938	4.0877	3.20209
Phvul.010G165100	AT1G78950.1	AT1G78950	Terpenoid cyclases family protein	168	222	183	344	450	1269	0.000628293	1.65345	0.000111219	14.936	3.14585	3.20184
Phvul.005G118900	AT5G22090.1	AT5G22090	Protein of unknown function (DUF3049)	0	0	0	7	14	17	0.000631285	5.94125	0.000111781	14.9265	61.4463	3.19977
Phvul.002G048500	AT1G11580.1	PMEPCRA|ATPMEPCRA	methylesterase PCR A	0	0	0	17	3	47	0.000633302	6.69768	0.000112203	14.9194	103.801	3.19839
Phvul.003G031500	AT1G62310.1	AT1G62310	transcription factor jumonji (jmjC) domain-containing protein	35	40	53	109	104	98	0.000633302	1.121	0.000112177	14.9198	2.17497	3.19839
Phvul.004G142000	AT1G73220.1	1-Oct|AtOCT1	organic cation/carnitine transporter1	0	0	0	16	15	7	0.000642137	5.95688	0.000113932	14.8906	62.1156	3.19237
Phvul.001G222600	AT1G09450.1	AT1G09450	Protein kinase superfamily protein	13	0	13	82	62	82	0.000642147	2.94304	0.000113967	14.89	7.6903	3.19237
Phvul.009G026475	AT1G22030.1	AT1G22030	CONTAINS InterPro DOMAIN/s: Protein BYPASS related (InterPro:IPR008511); BEST Arabidopsis thaliana protein match is: unknown protein (TAIR:AT1G77855.1); Has 99 Blast hits to 99 proteins in 17 species: Archae - 0; Bacteria - 0; Metazoa - 3; Fungi - 0; Plants - 96; Viruses - 0; Other Eukaryotes - 0 (source: NCBI BLink).	4	0	4	39	47	16	0.000644355	3.53354	0.000114392	14.883	11.5798	3.19087
Phvul.001G259300	AT1G67630.1	POLA2	DNA polymerase alpha 2	60	31	54	136	120	127	0.000644751	1.23194	0.000114495	14.8813	2.34882	3.19061
Phvul.005G092700	AT3G20570.1	ENODL9|AtENODL9	early nodulin-like protein 9	55	68	54	198	303	111	0.000645732	1.65723	0.000114702	14.8778	3.15411	3.18995
Phvul.003G275200	AT5G44670.1	AT5G44670	Domain of unknown function (DUF23)	0	0	0	8	13	15	0.000648815	5.86357	0.000115349	14.8672	58.225	3.18788
Phvul.006G001700	AT5G17980.1	AT5G17980	C2 calcium/lipid-binding plant phosphoribosyltransferase family protein	27	24	37	102	204	70	0.00066567	1.97265	0.000118584	14.8151	3.9249	3.17674
Phvul.009G257800	AT1G01090.1	PDH-E1 ALPHA	pyruvate dehydrogenase E1 alpha	89	61	92	204	208	159	0.000676334	1.08076	0.000120587	14.7835	2.11515	3.16984
Phvul.001G192800	AT5G06210.1	AT5G06210	RNA binding (RRM/RBD/RNP motifs) family protein	45	41	51	104	97	108	0.00068168	1.00656	0.000121581	14.768	2.00912	3.16642
Phvul.009G067300	AT1G47128.1	RD21|RD21A	Granulin repeat cysteine protease family protein	7	3	10	37	26	53	0.000688387	2.354	0.000122912	14.7475	5.11241	3.16217
Phvul.003G079900	AT1G11820.2	AT1G11820	O-Glycosyl hydrolases family 17 protein	8	0	0	72	41	43	0.000688762	4.08512	0.00012305	14.7454	16.9724	3.16193
Phvul.009G110400	AT5G25830.1	GATA12	GATA transcription factor 12	0	0	0	13	15	8	0.000688762	5.88005	0.000123048	14.7454	58.8939	3.16193
Phvul.009G126000	AT1G77470.1	RFC5|RFC3	replication factor C subunit 3	56	51	76	174	128	129	0.000691352	1.07112	0.000123583	14.7372	2.10106	3.1603
Phvul.001G126600	0	#N/A	#N/A	34	51	28	384	194	63	0.000695247	2.34563	0.000124438	14.7242	5.08281	3.15786
Phvul.005G023700	AT5G13710.2	CPH|SMT1	sterol methyltransferase 1	313	422	199	900	865	612	0.000698216	1.18779	0.00012506	14.7148	2.27803	3.15601
Phvul.002G244300	AT1G29520.1	AT1G29520	AWPM-19-like family protein	11	7	10	104	104	18	0.000702605	2.87804	0.000126097	14.6992	7.35153	3.15329
Phvul.004G086000	AT5G46090.1	AT5G46090	Protein of unknown function (DUF679)	5	5	2	52	59	13	0.000711743	3.23045	0.000127883	14.6727	9.38562	3.14768
Phvul.003G082600	AT4G05520.2	ATEHD2|EHD2	EPS15 homology domain 2	50	62	63	111	126	176	0.000722797	1.06894	0.000130017	14.6415	2.09789	3.14098
Phvul.008G005800	AT5G16110.1	AT5G16110	unknown protein; FUNCTIONS IN: molecular_function unknown; INVOLVED IN: biological_process unknown; LOCATED IN: chloroplast; EXPRESSED IN: 24 plant structures; EXPRESSED DURING: 15 growth stages; BEST Arabidopsis thaliana protein match is: unknown protein (TAIR:AT3G02555.1); Has 133 Blast hits to 133 proteins in 18 species: Archae - 0; Bacteria - 0; Metazoa - 0; Fungi - 0; Plants - 133; Viruses -…	78	116	89	289	243	169	0.000725702	1.15268	0.000130614	14.6329	2.22327	3.13924
Phvul.010G100400	AT4G00340.1	RLK4	receptor-like protein kinase 4	65	37	49	111	142	146	0.000734734	1.23485	0.000132314	14.6085	2.35356	3.13387
Phvul.010G090600	AT4G11740.1	SAY1	Ubiquitin-like superfamily protein	31	23	30	78	78	71	0.000737081	1.27098	0.000132812	14.6014	2.41325	3.13248
Phvul.003G238700	AT2G23170.1	GH3.3	Auxin-responsive GH3 family protein	0	0	0	1228	329	36	0.000737691	11.3272	0.00013296	14.5994	2569.43	3.13213
Phvul.001G079300	AT5G13920.1	AT5G13920	GRF zinc finger / Zinc knuckle protein	20	18	18	56	50	61	0.000751579	1.40522	0.000135655	14.5615	2.64858	3.12403
Phvul.004G119700	AT5G62040.1	AT5G62040	PEBP (phosphatidylethanolamine-binding protein) family protein	0	0	0	15	7	14	0.000751745	5.84144	0.000135724	14.5606	57.339	3.12393
Phvul.006G146400	AT3G21630.1	LYSM RLK1|CERK1	chitin elicitor receptor kinase 1	0	0	0	9	10	16	0.000755625	5.81058	0.000136501	14.5498	56.1255	3.12169
Phvul.002G313100	AT3G16070.1	AT3G16070	unknown protein; BEST Arabidopsis thaliana protein match is: unknown protein (TAIR:AT1G15260.1); Has 26 Blast hits to 26 proteins in 7 species: Archae - 0; Bacteria - 0; Metazoa - 0; Fungi - 0; Plants - 26; Viruses - 0; Other Eukaryotes - 0 (source: NCBI BLink).	1	2	0	20	18	13	0.000763505	3.92615	0.000138042	14.5287	15.2016	3.11719
Phvul.008G226200	AT2G39980.1	AT2G39980	HXXXD-type acyl-transferase family protein	36	26	23	164	89	67	0.000775624	1.74049	0.000140514	14.4952	3.34148	3.11035
Phvul.009G213600	AT1G29380.1	AT1G29380	Carbohydrate-binding X8 domain superfamily protein	21	39	30	123	161	64	0.00078611	1.81728	0.000142531	14.4684	3.52417	3.10452
Phvul.006G196000	AT4G27240.1	AT4G27240	zinc finger (C2H2 type) family protein	0	0	0	11	22	7	0.000788792	6.05345	0.000143098	14.4609	66.4155	3.10304
Phvul.007G269300	AT3G52500.1	AT3G52500	Eukaryotic aspartyl protease family protein	63	53	56	244	236	96	0.000800421	1.59704	0.000145535	14.4291	3.02522	3.09668
Phvul.008G147900	AT3G01680.1	AT3G01680	CONTAINS InterPro DOMAIN/s: Mediator complex subunit Med28 (InterPro:IPR021640); BEST Arabidopsis thaliana protein match is: unknown protein (TAIR:AT3G01670.1); Has 122 Blast hits to 112 proteins in 13 species: Archae - 0; Bacteria - 0; Metazoa - 0; Fungi - 0; Plants - 122; Viruses - 0; Other Eukaryotes - 0 (source: NCBI BLink).	165	147	163	421	528	258	0.000801787	1.20228	0.000145824	14.4254	2.30103	3.09594
Phvul.001G013500	AT1G47270.1	TLP6|AtTLP6	tubby like protein 6	8	8	10	34	32	41	0.000802468	1.87165	0.000146153	14.4211	3.65951	3.09557
Phvul.001G062100	AT3G61850.4	DAG1	Dof-type zinc finger DNA-binding family protein	18	27	14	59	56	80	0.000812032	1.5495	0.00014802	14.3972	2.92716	3.09043
Phvul.007G022800	AT2G25100.1	AT2G25100	Polynucleotidyl transferase, ribonuclease H-like superfamily protein	18	13	20	57	53	52	0.000813163	1.50304	0.000148267	14.3941	2.83439	3.08982
Phvul.008G001300	AT2G31960.1	GSL03|ATGSL3|ATGSL03	glucan synthase-like 3	5	0	0	30	23	33	0.000817159	3.90762	0.000149079	14.3838	15.0076	3.08769
Phvul.005G168100	AT2G25737.1	AT2G25737	Sulfite exporter TauE/SafE family protein	261	279	76	919	1002	495	0.000818003	1.8145	0.000149275	14.3813	3.51738	3.08725
Phvul.004G150500	AT3G18000.1	XPL1|PEAMT|NMT1	S-adenosyl-L-methionine-dependent methyltransferases superfamily protein	45	48	49	102	126	632	0.000819496	2.38591	0.00014959	14.3774	5.22675	3.08645
Phvul.010G164300	AT3G20260.1	AT3G20260	Protein of unknown function (DUF1666)	0	0	6	32	33	31	0.000820367	3.85841	0.00014979	14.3748	14.5043	3.08599
Phvul.008G288600	AT3G07750.2	AT3G07750	3'-5'-exoribonuclease family protein	25	23	21	70	56	66	0.00083371	1.30464	0.00015244	14.3418	2.47023	3.07898
Phvul.011G080100	AT2G28350.1	ARF10	auxin response factor 10	44	44	31	103	112	92	0.000835499	1.20516	0.000152895	14.3362	2.30563	3.07805
Phvul.001G150300	AT4G09820.1	BHLH42|TT8	basic helix-loop-helix (bHLH) DNA-binding superfamily protein	0	0	0	11	10	12	0.000837364	5.73235	0.000153322	14.331	53.1628	3.07709
Phvul.007G067500	AT4G00730.1	AHDP|ANL2	Homeobox-leucine zipper family protein / lipid-binding START domain-containing protein	50	47	46	140	109	96	0.000837518	1.10513	0.000153393	14.3301	2.15119	3.07701
Phvul.006G183100	AT5G44210.1	ATERF-9|ERF9|ATERF9	erf domain protein 9	54	43	39	166	87	120	0.000862685	1.27382	0.000158443	14.2691	2.418	3.06415
Phvul.001G152600	AT5G28150.1	AT5G28150	Plant protein of unknown function (DUF868)	43	46	49	111	114	95	0.000868842	1.05435	0.000159663	14.2547	2.07678	3.06106
Phvul.001G106700	AT3G03660.1	WOX11	WUSCHEL related homeobox 11	0	0	0	46	4	11	0.000874481	6.59152	0.000161012	14.2388	96.4372	3.05825
Phvul.007G173700	AT3G63240.1	AT3G63240	DNAse I-like superfamily protein	0	0	0	7	12	17	0.000876218	5.85718	0.000161421	14.2341	57.9677	3.05739
Phvul.010G140301	AT3G21250.2	ATMRP6|MRP6	multidrug resistance-associated protein 6	61	39	75	120	159	307	0.0008815	1.56301	0.000162485	14.2217	2.9547	3.05478
Phvul.007G145100	AT2G28720.1	AT2G28720	Histone superfamily protein	40	29	44	126	92	85	0.000882356	1.2574	0.000162688	14.2194	2.39064	3.05436
Phvul.010G048600	AT2G45490.1	AtAUR3|AUR3	ataurora3	5	0	6	31	25	41	0.000889111	2.96207	0.000164024	14.204	7.7924	3.05104
Phvul.003G262800	AT4G34760.1	AT4G34760	SAUR-like auxin-responsive protein family	0	0	0	21	6	12	0.000891166	5.9545	0.000164494	14.1986	62.013	3.05004
Phvul.010G055700	AT5G43330.1	AT5G43330	Lactate/malate dehydrogenase family protein	19	19	16	132	187	29	0.000891927	2.56472	0.00016468	14.1965	5.9164	3.04967
Phvul.008G128700	AT5G06900.1	CYP93D1	cytochrome P450, family 93, subfamily D, polypeptide 1	135	202	208	560	753	2596	0.000892381	2.64558	0.00016481	14.195	6.25748	3.04945
Phvul.002G222100	AT4G05010.1	AT4G05010	F-box family protein	23	27	10	97	91	56	0.000901101	1.86368	0.000166697	14.1736	3.63936	3.04523
Phvul.004G019900	AT5G14920.1	AT5G14920	Gibberellin-regulated family protein	7	0	0	57	46	29	0.000901479	4.0539	0.000166859	14.1717	16.6091	3.04504
Phvul.008G248700	AT2G30370.1	EPFL6|CHAL	allergen-related	5	0	5	64	16	42	0.00091721	3.41239	0.000170005	14.1366	10.6471	3.03753
Phvul.002G047800	AT3G06035.1	AT3G06035	Glycoprotein membrane precursor GPI-anchored	74	57	70	204	126	143	0.000923888	1.06128	0.000171384	14.1214	2.08679	3.03438
Phvul.002G063600	AT1G70530.1	CRK3	cysteine-rich RLK (RECEPTOR-like protein kinase) 3	8	4	14	32	59	48	0.000926887	2.27192	0.000171988	14.1148	4.82966	3.03297
Phvul.004G035200	AT5G39240.1	AT5G39240	unknown protein; BEST Arabidopsis thaliana protein match is: unknown protein (TAIR:AT3G29370.1); Has 15 Blast hits to 15 proteins in 4 species: Archae - 0; Bacteria - 0; Metazoa - 0; Fungi - 0; Plants - 15; Viruses - 0; Other Eukaryotes - 0 (source: NCBI BLink).	0	0	0	12	7	16	0.000927371	5.79846	0.000172173	14.1128	55.6559	3.03275
Phvul.004G053500	AT1G69560.1	MYB105|LOF2|ATMYB105	myb domain protein 105	0	0	0	12	7	16	0.000927371	5.79846	0.000172173	14.1128	55.6559	3.03275
Phvul.008G220300	AT2G40370.1	LAC5	laccase 5	0	0	0	4	19	22	0.000930685	6.19124	0.000172931	14.1045	73.0716	3.0312
Phvul.003G092800	AT3G06150.1	AT3G06150	unknown protein; BEST Arabidopsis thaliana protein match is: unknown protein (TAIR:AT5G19060.1); Has 61 Blast hits to 59 proteins in 10 species: Archae - 0; Bacteria - 0; Metazoa - 3; Fungi - 0; Plants - 58; Viruses - 0; Other Eukaryotes - 0 (source: NCBI BLink).	4	6	5	21	29	35	0.000933752	2.33738	0.000173548	14.0978	5.05385	3.02977
Phvul.010G132200	AT5G41750.1	AT5G41750	Disease resistance protein (TIR-NBS-LRR class) family	25	22	28	85	48	104	0.000933939	1.4739	0.000173631	14.0969	2.77772	3.02968
Phvul.006G219100	AT1G09812.1	AT1G09812	unknown protein; BEST Arabidopsis thaliana protein match is: unknown protein (TAIR:AT1G58007.2); Has 93 Blast hits to 93 proteins in 13 species: Archae - 0; Bacteria - 0; Metazoa - 0; Fungi - 0; Plants - 93; Viruses - 0; Other Eukaryotes - 0 (source: NCBI BLink).	0	0	0	12	17	7	0.000952292	5.88923	0.000177578	14.0546	59.2699	3.02123
Phvul.007G252301	0	#N/A	#N/A	21	24	30	77	93	59	0.000971424	1.46255	0.000181295	14.0157	2.75595	3.01259
Phvul.002G016400	AT2G15480.2	UGT73B5	UDP-glucosyl transferase 73B5	67	109	89	164	233	688	0.000983919	1.84021	0.000183849	13.9894	3.58062	3.00704
Phvul.003G287400	AT4G37970.1	CAD6|ATCAD6	cinnamyl alcohol dehydrogenase 6	5	0	0	31	23	30	0.000983919	3.87568	0.000183878	13.9891	14.6789	3.00704
Phvul.002G176000	AT1G27880.1	AT1G27880	DEAD/DEAH box RNA helicase family protein	23	16	22	66	59	56	0.000986886	1.40364	0.000184584	13.9818	2.64569	3.00573
Phvul.005G008000	AT4G25240.1	SKS1	SKU5 similar 1	79	56	88	152	147	231	0.000991078	1.0728	0.00018552	13.9723	2.10351	3.00389
Phvul.002G251100	AT1G30620.1	MUR4|HSR8|UXE1	NAD(P)-binding Rossmann-fold superfamily protein	17	25	28	70	57	70	0.00101267	1.32596	0.000190075	13.9267	2.507	2.99453
Phvul.010G146300	AT4G32890.1	GATA9	GATA transcription factor 9	0	0	0	11	15	8	0.00101393	5.80037	0.000190471	13.9228	55.7297	2.99399
Phvul.003G136900	AT4G29720.1	ATPAO5|PAO5	polyamine oxidase 5	6	0	7	57	26	37	0.00101589	3.02674	0.000190892	13.9187	8.14964	2.99315
Phvul.001G252300	AT4G39900.1	AT4G39900	unknown protein; Has 30201 Blast hits to 17322 proteins in 780 species: Archae - 12; Bacteria - 1396; Metazoa - 17338; Fungi - 3422; Plants - 5037; Viruses - 0; Other Eukaryotes - 2996 (source: NCBI BLink).	25	8	8	135	49	63	0.00101655	2.39492	0.000191159	13.9161	5.25947	2.99287
Phvul.011G072200	AT2G28500.1	LBD11	LOB domain-containing protein 11	5	5	0	23	31	38	0.00102264	3.02375	0.000192474	13.9032	8.13279	2.99028
Phvul.008G159400	AT4G27950.1	CRF4	cytokinin response factor 4	0	0	0	18	13	6	0.00103631	5.91344	0.000195416	13.8747	60.2729	2.98451
Phvul.006G167200	AT4G21070.1	BRCA1|ATBRCA1	breast cancer susceptibility1	19	10	11	54	39	57	0.00104016	1.72493	0.000196302	13.8662	3.30564	2.9829
Phvul.006G028800	AT4G23820.1	AT4G23820	Pectin lyase-like superfamily protein	38	21	27	95	65	90	0.00105225	1.35953	0.000198799	13.8424	2.56601	2.97788
Phvul.002G190300	AT3G13230.1	AT3G13230	RNA-binding KH domain-containing protein	34	48	40	110	97	88	0.00105316	1.11185	0.000199026	13.8403	2.16123	2.9775
Phvul.009G221900	AT4G33140.1	AT4G33140	Haloacid dehalogenase-like hydrolase (HAD) superfamily protein	14	41	42	101	129	103	0.00105602	1.63518	0.000199674	13.8342	3.10626	2.97633
Phvul.003G145200	AT2G24490.1	ATRPA32A|RPA32A|ROR1|ATRPA2|RPA2	replicon protein A2	24	25	36	73	63	102	0.00107617	1.31166	0.000203759	13.7961	2.48227	2.96812
Phvul.009G077000	AT5G11790.1	NDL2	N-MYC downregulated-like 2	11	10	20	46	45	56	0.00108891	1.67727	0.000206283	13.773	3.19822	2.96301
Phvul.010G005400	AT5G02010.1	ROPGEF7|ATROPGEF7	RHO guanyl-nucleotide exchange factor 7	0	0	0	12	9	11	0.00108995	5.68583	0.000206535	13.7707	51.4761	2.96259
Phvul.007G086900	0	#N/A	#N/A	6	6	8	27	31	34	0.00109173	2.03795	0.00020704	13.7661	4.1066	2.96188
Phvul.009G129500	AT1G77330.1	AT1G77330	2-oxoglutarate (2OG) and Fe(II)-dependent oxygenase superfamily protein	10	6	6	25	43	42	0.00109375	2.15833	0.000207479	13.7621	4.46399	2.96108
Phvul.011G216600	0	#N/A	#N/A	20	31	25	80	67	64	0.00109444	1.30998	0.000207666	13.7604	2.47938	2.96081
Phvul.011G112100	0	#N/A	#N/A	0	0	0	9	19	8	0.00111161	5.89584	0.00021115	13.7292	59.5423	2.95405
Phvul.004G160700	AT5G19460.1	atnudt20|NUDT20	nudix hydrolase homolog 20	35	23	26	107	98	61	0.00112011	1.50424	0.000212881	13.7138	2.83676	2.95074
Phvul.001G174700	AT3G09660.1	MCM8	minichromosome maintenance 8	16	17	11	48	46	51	0.00114203	1.55045	0.000217455	13.6739	2.92909	2.94232
Phvul.006G041100	AT3G20500.1	ATPAP18|PAP18	purple acid phosphatase 18	141	158	115	330	405	240	0.00114632	1.08572	0.000218505	13.6649	2.12243	2.9407
Phvul.003G088300	0	#N/A	#N/A	0	0	0	7	15	12	0.00115907	5.79518	0.000221232	13.6416	55.5293	2.93589
Phvul.011G046400	AT1G49310.1	AT1G49310	unknown protein; FUNCTIONS IN: molecular_function unknown; INVOLVED IN: biological_process unknown; LOCATED IN: endomembrane system; EXPRESSED IN: 9 plant structures; EXPRESSED DURING: LP.04 four leaves visible, petal differentiation and expansion stage; Has 11 Blast hits to 11 proteins in 6 species: Archae - 0; Bacteria - 0; Metazoa - 0; Fungi - 0; Plants - 11; Viruses - 0; Other Eukaryotes - 0 …	138	171	66	366	340	318	0.00116174	1.27918	0.00022192	13.6357	2.42701	2.93489
Phvul.009G121700	AT1G75710.1	AT1G75710	C2H2-like zinc finger protein	0	0	0	7	10	18	0.00118355	5.80787	0.000226682	13.5959	56.0201	2.92681
Phvul.010G145700	AT1G79760.1	DTA4	downstream target of AGL15-4	8	0	6	50	63	26	0.00118493	3.16606	0.000227199	13.5916	8.9759	2.92631
Phvul.002G167200	AT4G36360.1	BGAL3	beta-galactosidase 3	18	0	13	354	360	329	0.0011999	4.9016	0.00023019	13.5671	29.8901	2.92086
Phvul.008G108000	AT2G38060.1	PHT4;2	phosphate transporter 4;2	0	0	0	8	18	9	0.00120131	5.85165	0.000230523	13.5643	57.7459	2.92035
Phvul.002G148600	AT5G65420.1	CYCD4;1	CYCLIN D4;1	58	31	43	114	106	117	0.00120295	1.18019	0.000230898	13.5613	2.26606	2.91975
Phvul.002G284200	AT3G56070.1	ROC2	rotamase cyclophilin 2	104	68	132	258	208	224	0.00120666	1.01658	0.000231734	13.5545	2.02311	2.91842
Phvul.008G234100	0	#N/A	#N/A	3	3	6	49	73	10	0.00120911	3.34644	0.000232268	13.5502	10.1714	2.91753
Phvul.004G156800	AT1G73850.1	AT1G73850	Protein of unknown function (DUF1666)	85	88	65	218	225	142	0.00121269	1.14187	0.000233016	13.5442	2.20667	2.91625
Phvul.007G279100	AT3G55760.2	AT3G55760	unknown protein; LOCATED IN: chloroplast stroma, chloroplast; EXPRESSED IN: 16 plant structures; EXPRESSED DURING: 10 growth stages; BEST Arabidopsis thaliana protein match is: unknown protein (TAIR:AT1G42430.2); Has 176 Blast hits to 125 proteins in 40 species: Archae - 0; Bacteria - 3; Metazoa - 19; Fungi - 9; Plants - 81; Viruses - 0; Other Eukaryotes - 64 (source: NCBI BLink).	110	84	92	173	271	219	0.00122239	1.05694	0.00023513	13.5272	2.08051	2.91279
Phvul.010G031300	AT5G48500.1	AT5G48500	unknown protein; BEST Arabidopsis thaliana protein match is: unknown protein (TAIR:AT2G10930.1); Has 30201 Blast hits to 17322 proteins in 780 species: Archae - 12; Bacteria - 1396; Metazoa - 17338; Fungi - 3422; Plants - 5037; Viruses - 0; Other Eukaryotes - 2996 (source: NCBI BLink).	44	44	52	118	121	92	0.00122718	1.085	0.000236303	13.5179	2.12138	2.91109
Phvul.004G154000	AT3G18260.1	AT3G18260	Reticulon family protein	27	36	34	166	243	51	0.00122925	2.12465	0.000236764	13.5142	4.36098	2.91036
Phvul.005G133650	AT5G60710.1	AT5G60710	Zinc finger (C3HC4-type RING finger) family protein	0	0	0	22	6	10	0.00125088	5.91961	0.00024125	13.479	60.5314	2.90278
Phvul.003G201100	AT2G47160.1	BOR1	HCO3- transporter family	12	14	14	55	36	45	0.0012576	1.59367	0.000242674	13.4679	3.01817	2.90046
Phvul.001G024400	AT4G06744.1	AT4G06744	Leucine-rich repeat (LRR) family protein	12	4	7	33	34	45	0.00126989	2.1062	0.00024563	13.4452	4.30557	2.89623
Phvul.006G175200	AT3G58670.2	AT3G58670	Protein of unknown function (DUF1637)	26	27	32	120	59	76	0.00127079	1.41023	0.00024587	13.4434	2.65779	2.89593
Phvul.009G062700	AT3G50060.1	MYB77	myb domain protein 77	17	17	7	56	55	47	0.00128768	1.77894	0.000249335	13.4171	3.43173	2.89019
Phvul.002G319300	AT1G23220.1	AT1G23220	Dynein light chain type 1 family protein	9	4	18	57	80	37	0.00128797	2.35641	0.000249456	13.4162	5.12093	2.89009
Phvul.007G270200	AT3G53500.2	At-RS2Z32	RNA-binding SR protein At-RS2Z32 subfamily RS2Z	31	39	37	75	83	102	0.00130809	1.11372	0.000253956	13.3827	2.16403	2.88336
Phvul.011G021300	AT3G03130.1	AT3G03130	unknown protein; BEST Arabidopsis thaliana protein match is: unknown protein (TAIR:AT5G17160.1); Has 7130 Blast hits to 3690 proteins in 504 species: Archae - 22; Bacteria - 2666; Metazoa - 1654; Fungi - 721; Plants - 246; Viruses - 56; Other Eukaryotes - 1765 (source: NCBI BLink).	20	0	16	461	397	596	0.00131945	5.15091	0.000256565	13.3635	35.5285	2.87961
Phvul.003G163100	AT2G02160.1	AT2G02160	CCCH-type zinc finger family protein	5	7	7	34	29	26	0.0013287	2.06634	0.000258499	13.3494	4.18823	2.87657
Phvul.009G077900	AT5G11890.1	AT5G11890	FUNCTIONS IN: molecular_function unknown; LOCATED IN: plasma membrane; EXPRESSED IN: 12 plant structures; EXPRESSED DURING: 6 growth stages; BEST Arabidopsis thaliana protein match is: Late embryogenesis abundant (LEA) hydroxyproline-rich glycoprotein family (TAIR:AT1G17620.1); Has 1807 Blast hits to 1807 proteins in 277 species: Archae - 0; Bacteria - 0; Metazoa - 736; Fungi - 347; Plants - 385;…	27	17	29	86	112	56	0.00132871	1.65516	0.00025857	13.3489	3.14958	2.87657
Phvul.003G110400	AT3G16870.1	GATA17	GATA transcription factor 17	36	38	46	110	113	80	0.00133664	1.18251	0.000260455	13.3353	2.26971	2.87399
Phvul.008G280700	AT5G55950.1	AT5G55950	Nucleotide/sugar transporter family protein	3	0	0	26	21	13	0.00133713	4.14977	0.000260619	13.3341	17.7503	2.87383
Phvul.007G101900	AT1G68810.1	AT1G68810	basic helix-loop-helix (bHLH) DNA-binding superfamily protein	39	37	32	125	124	69	0.00133716	1.40472	0.000260692	13.3336	2.64767	2.87382
Phvul.006G021400	AT3G01680.1	AT3G01680	CONTAINS InterPro DOMAIN/s: Mediator complex subunit Med28 (InterPro:IPR021640); BEST Arabidopsis thaliana protein match is: unknown protein (TAIR:AT3G01670.1); Has 122 Blast hits to 112 proteins in 13 species: Archae - 0; Bacteria - 0; Metazoa - 0; Fungi - 0; Plants - 122; Viruses - 0; Other Eukaryotes - 0 (source: NCBI BLink).	7	6	0	41	77	25	0.00133828	3.3183	0.000261049	13.331	9.97486	2.87345
Phvul.003G212100	0	#N/A	#N/A	3	0	1	17	14	25	0.00134592	3.61823	0.000262676	13.3194	12.2799	2.87098
Phvul.002G150900	AT1G10700.1	PRS3	phosphoribosyl pyrophosphate (PRPP) synthase 3	77	45	75	144	142	170	0.00134668	1.04048	0.00026303	13.3169	2.05691	2.87074
Phvul.009G021000	AT1G76160.1	sks5	SKU5 similar 5	19	9	0	606	513	267	0.0013477	5.45027	0.000263367	13.3145	43.7215	2.87041
Phvul.007G216900	AT2G30620.1	AT2G30620	winged-helix DNA-binding transcription factor family protein	0	0	5	20	29	31	0.00134799	3.85665	0.000263493	13.3136	14.4866	2.87031
Phvul.008G072300	AT1G63350.1	AT1G63350	Disease resistance protein (CC-NBS-LRR class) family	11	9	15	57	72	30	0.00134836	2.04554	0.000263832	13.3112	4.12827	2.87019
Phvul.010G082300	AT4G00110.1	GAE3	UDP-D-glucuronate 4-epimerase 3	112	147	140	298	378	227	0.00135597	1.03351	0.000265538	13.2991	2.047	2.86775
Phvul.007G092000	AT1G07900.1	LBD1	LOB domain-containing protein 1	0	0	0	11	11	9	0.00136162	5.65256	0.000266992	13.2888	50.3027	2.86594
Phvul.009G055400	AT1G48460.1	AT1G48460	unknown protein; FUNCTIONS IN: molecular_function unknown; INVOLVED IN: biological_process unknown; LOCATED IN: chloroplast envelope; EXPRESSED IN: 21 plant structures; EXPRESSED DURING: 13 growth stages; BEST Arabidopsis thaliana protein match is: unknown protein (TAIR:AT5G63040.1); Has 60 Blast hits to 60 proteins in 14 species: Archae - 0; Bacteria - 0; Metazoa - 0; Fungi - 0; Plants - 60; Vir…	13	6	14	49	31	60	0.00136896	1.90104	0.000268502	13.2783	3.73482	2.86361
Phvul.008G079000	AT3G08600.1	AT3G08600	Protein of unknown function (DUF1191)	20	8	11	54	56	45	0.00137729	1.82469	0.000270417	13.2649	3.54232	2.86097
Phvul.005G112200	AT3G22070.1	AT3G22070	proline-rich family protein	0	0	4	21	17	28	0.00138189	3.88146	0.000271531	13.2572	14.7379	2.85953
Phvul.006G078500	AT2G40620.1	AT2G40620	Basic-leucine zipper (bZIP) transcription factor family protein	21	16	17	54	58	51	0.00141146	1.43065	0.000277776	13.2146	2.69568	2.85033
Phvul.011G080800	AT2G28260.1	ATCNGC15|CNGC15	cyclic nucleotide-gated channel 15	0	7	0	68	50	21	0.00141211	4.1642	0.000277975	13.2133	17.9287	2.85013
Phvul.009G068900	AT5G43080.1	CYCA3;1	Cyclin A3;1	6	0	0	38	25	35	0.00143496	3.82876	0.000282987	13.1798	14.2093	2.84316
Phvul.007G020700	AT2G15480.2	UGT73B5	UDP-glucosyl transferase 73B5	4	8	11	35	25	67	0.00143741	2.28118	0.00028369	13.1751	4.86076	2.84242
Phvul.011G214100	AT5G48060.1	AT5G48060	C2 calcium/lipid-binding plant phosphoribosyltransferase family protein	5	0	6	33	61	22	0.00143741	3.26998	0.000283688	13.1751	9.64636	2.84242
Phvul.009G165100	AT5G50570.1	AT5G50570	Squamosa promoter-binding protein-like (SBP domain) transcription factor family protein	40	43	38	85	85	107	0.00144628	1.02432	0.000285663	13.1621	2.03401	2.83975
Phvul.007G186800	AT3G04810.1	ATNEK2|NEK2	NIMA-related kinase 2	7	0	0	39	32	43	0.00144649	3.82506	0.000285778	13.1614	14.1729	2.83969
Phvul.009G231500	AT2G19490.1	AT2G19490	recA DNA recombination family protein	40	39	59	131	97	102	0.00145056	1.09304	0.000286804	13.1547	2.13323	2.83847
Phvul.002G151500	AT4G22790.1	AT4G22790	MATE efflux family protein	4	2	4	33	18	20	0.0014516	2.65463	0.000287084	13.1528	6.29683	2.83815
Phvul.007G181900	AT1G72210.1	AT1G72210	basic helix-loop-helix (bHLH) DNA-binding superfamily protein	6	6	14	70	24	48	0.00145212	2.2697	0.000287262	13.1517	4.82222	2.838
Phvul.003G083900	AT4G22360.1	AT4G22360	SWIB complex BAF60b domain-containing protein	37	32	31	112	124	65	0.00146771	1.43965	0.000290797	13.1288	2.71255	2.83336
Phvul.006G043100	AT4G21920.1	AT4G21920	unknown protein; FUNCTIONS IN: molecular_function unknown; INVOLVED IN: N-terminal protein myristoylation; LOCATED IN: cellular_component unknown; BEST Arabidopsis thaliana protein match is: unknown protein (TAIR:AT3G20340.1); Has 40 Blast hits to 40 proteins in 10 species: Archae - 0; Bacteria - 0; Metazoa - 0; Fungi - 0; Plants - 40; Viruses - 0; Other Eukaryotes - 0 (source: NCBI BLink).	27	14	33	86	62	81	0.00146861	1.45744	0.00029105	13.1271	2.7462	2.83309
Phvul.004G073600	AT5G23530.1	CXE18|AtCXE18	carboxyesterase 18	13	13	18	54	143	39	0.00146987	2.31072	0.000291374	13.125	4.96131	2.83272
Phvul.003G106300	AT5G18970.1	AT5G18970	AWPM-19-like family protein	15	12	14	105	150	21	0.0015083	2.62947	0.000299531	13.0733	6.18798	2.82151
Phvul.003G198500	AT4G11130.1	RDR2|SMD1	RNA-dependent RNA polymerase 2	9	6	8	26	36	39	0.00153066	1.96949	0.000304833	13.0405	3.9163	2.81512
Phvul.007G248100	AT3G10200.1	AT3G10200	S-adenosyl-L-methionine-dependent methyltransferases superfamily protein	25	40	32	86	80	78	0.00153419	1.16852	0.000305614	13.0357	2.24781	2.81412
Phvul.004G102700	AT5G52900.1	AT5G52900	unknown protein; Has 30201 Blast hits to 17322 proteins in 780 species: Archae - 12; Bacteria - 1396; Metazoa - 17338; Fungi - 3422; Plants - 5037; Viruses - 0; Other Eukaryotes - 2996 (source: NCBI BLink).	0	0	0	8	8	17	0.00154713	5.71686	0.000308429	13.0185	52.5951	2.81047
Phvul.002G015300	AT5G67270.1	ATEB1C|ATEB1H1|EB1C	end binding protein 1C	18	0	11	278	254	320	0.00158048	4.69247	0.000315644	12.9752	25.8568	2.80121
Phvul.008G158000	AT2G21080.1	AT2G21080	unknown protein; FUNCTIONS IN: molecular_function unknown; INVOLVED IN: biological_process unknown; LOCATED IN: vacuole; EXPRESSED IN: 15 plant structures; EXPRESSED DURING: 9 growth stages; CONTAINS InterPro DOMAIN/s: Protein of unknown function DUF3537 (InterPro:IPR021924); BEST Arabidopsis thaliana protein match is: Protein of unknown function (DUF3537) (TAIR:AT3G20300.1); Has 141 Blast hits t…	0	6	7	55	73	18	0.00159635	3.37719	0.000319139	12.9546	10.3905	2.79687
Phvul.006G173000	AT1G29290.1	AT1G29290	unknown protein; FUNCTIONS IN: molecular_function unknown; INVOLVED IN: biological_process unknown; LOCATED IN: endomembrane system; Has 18 Blast hits to 18 proteins in 5 species: Archae - 0; Bacteria - 0; Metazoa - 0; Fungi - 0; Plants - 18; Viruses - 0; Other Eukaryotes - 0 (source: NCBI BLink).	0	0	0	19	5	12	0.00159889	5.83565	0.000319729	12.9511	57.109	2.79618
Phvul.008G286600	AT2G04850.1	AT2G04850	Auxin-responsive family protein	5	0	0	25	21	37	0.0016037	3.85008	0.000320772	12.945	14.4208	2.79488
Phvul.005G072200	AT5G59440.3	ATTMPK.2|ATTMPK.1|ZEU1	P-loop containing nucleoside triphosphate hydrolases superfamily protein	53	45	83	199	131	132	0.0016065	1.18799	0.000321416	12.9413	2.27835	2.79412
Phvul.007G142950	AT2G47710.1	AT2G47710	Adenine nucleotide alpha hydrolases-like superfamily protein	39	24	35	151	91	71	0.00161117	1.50775	0.000322514	12.9349	2.84366	2.79286
Phvul.009G127600	AT1G21710.1	ATOGG1|OGG1	8-oxoguanine-DNA glycosylase 1	41	37	37	104	92	79	0.00162666	1.09405	0.00032603	12.9146	2.13473	2.7887
Phvul.002G063000	AT4G16600.1	AT4G16600	Nucleotide-diphospho-sugar transferases superfamily protein	0	0	0	11	9	10	0.00164048	5.59578	0.000329219	12.8964	48.3612	2.78503
Phvul.006G103900	AT1G54560.1	ATXIE|XIE	Myosin family protein with Dil domain	10	11	17	57	42	38	0.00164541	1.68904	0.000330462	12.8893	3.22442	2.78373
Phvul.003G220500	AT5G47500.1	AT5G47500	Pectin lyase-like superfamily protein	0	0	0	12	7	12	0.00164658	5.63032	0.000330864	12.887	49.533	2.78342
Phvul.007G099700	AT1G21310.1	ATEXT3|EXT3|RSH	extensin 3	32	22	21	915	81	205	0.00165032	3.79663	0.0003317	12.8823	13.8963	2.78243
Phvul.009G140200	AT5G10010.1	AT5G10010	unknown protein; FUNCTIONS IN: molecular_function unknown; INVOLVED IN: biological_process unknown; LOCATED IN: nucleolus; EXPRESSED IN: 25 plant structures; EXPRESSED DURING: 15 growth stages; BEST Arabidopsis thaliana protein match is: unknown protein (TAIR:AT5G64910.1); Has 33260 Blast hits to 16857 proteins in 1270 species: Archae - 88; Bacteria - 3040; Metazoa - 11915; Fungi - 3137; Plants -…	72	45	65	175	106	158	0.00165846	1.08986	0.000333506	12.8722	2.12854	2.7803
Phvul.011G094600	AT2G27470.1	NF-YB11	nuclear factor Y, subunit B11	37	40	49	125	77	101	0.00166194	1.09373	0.000334376	12.8673	2.13425	2.77938
Phvul.005G172600	AT1G80420.2	ATXRCC1	BRCT domain-containing DNA repair protein	37	39	52	96	92	100	0.0016783	1.00599	0.000338011	12.8471	2.00833	2.77513
Phvul.003G053300	AT1G60070.1	AT1G60070	Adaptor protein complex AP-1, gamma subunit	42	33	42	86	87	96	0.00169239	1.0338	0.000340935	12.8309	2.04741	2.7715
Phvul.009G003200	AT4G39010.1	AtGH9B18|GH9B18	glycosyl hydrolase 9B18	17	7	0	87	141	46	0.00170138	3.35894	0.000343007	12.8196	10.2598	2.7692
Phvul.006G174100	AT4G18760.1	RLP51|AtRLP51	receptor like protein 51	7	6	14	33	44	39	0.00170481	1.95066	0.000344047	12.8139	3.86551	2.76832
Phvul.002G205600	AT3G26410.1	AT3G26410	methyltransferases;nucleic acid binding	31	26	52	110	89	92	0.00171051	1.25481	0.000345284	12.8072	2.38637	2.76688
Phvul.006G115800	AT2G46630.1	AT2G46630	unknown protein; LOCATED IN: chloroplast; EXPRESSED IN: 22 plant structures; EXPRESSED DURING: 13 growth stages; Has 110095 Blast hits to 59224 proteins in 2216 species: Archae - 177; Bacteria - 15429; Metazoa - 38345; Fungi - 18843; Plants - 13341; Viruses - 3084; Other Eukaryotes - 20876 (source: NCBI BLink).	161	113	131	377	522	220	0.00172406	1.32525	0.000348284	12.791	2.50576	2.76345
Phvul.009G181100	AT1G60010.1	AT1G60010	unknown protein; FUNCTIONS IN: molecular_function unknown; INVOLVED IN: N-terminal protein myristoylation; LOCATED IN: cellular_component unknown; EXPRESSED IN: 22 plant structures; EXPRESSED DURING: 13 growth stages; BEST Arabidopsis thaliana protein match is: unknown protein (TAIR:AT1G10530.1); Has 185 Blast hits to 185 proteins in 18 species: Archae - 0; Bacteria - 0; Metazoa - 0; Fungi - 3; P…	3	0	0	19	16	18	0.00175107	3.95911	0.000354098	12.7601	15.5529	2.7567
Phvul.002G165500	AT1G50420.1	SCL3|SCL-3	scarecrow-like 3	18	21	10	55	52	54	0.00176682	1.54624	0.000357556	12.7419	2.92055	2.75281
Phvul.001G187300	AT5G03670.1	AT5G03670	unknown protein; BEST Arabidopsis thaliana protein match is: unknown protein (TAIR:AT2G36420.1); Has 700 Blast hits to 624 proteins in 104 species: Archae - 0; Bacteria - 18; Metazoa - 333; Fungi - 60; Plants - 73; Viruses - 24; Other Eukaryotes - 192 (source: NCBI BLink).	3	0	0	20	19	15	0.00177526	3.99556	0.000359479	12.7319	15.9508	2.75074
Phvul.002G106300	AT1G75900.1	AT1G75900	GDSL-like Lipase/Acylhydrolase superfamily protein	19	9	9	41	41	86	0.00178131	1.98882	0.000360943	12.7243	3.96913	2.74926
Phvul.003G173500	AT5G60460.1	AT5G60460	Preprotein translocase Sec, Sec61-beta subunit protein	7	15	7	47	47	32	0.00178411	1.96474	0.000361875	12.7194	3.90344	2.74858
Phvul.008G275200	AT5G16320.1	FRL1	FRIGIDA like 1	26	18	27	60	70	66	0.00183666	1.30309	0.000373567	12.66	2.46757	2.73597
Phvul.002G218000	AT1G61740.1	AT1G61740	Sulfite exporter TauE/SafE family protein	70	45	100	134	207	290	0.00184268	1.38673	0.000375073	12.6525	2.61485	2.73455
Phvul.010G132800	AT3G14000.1	BRX-LIKE2|ATBRXL2	DZC (Disease resistance/zinc finger/chromosome condensation-like region) domain containing protein	17	15	18	46	54	50	0.00186336	1.42382	0.000379758	12.6292	2.68295	2.7297
Phvul.011G175700	AT3G16030.1	CES101	lectin protein kinase family protein	50	62	69	104	157	165	0.00186583	1.07655	0.000380358	12.6263	2.10899	2.72913
Phvul.007G036300	AT5G60370.1	AT5G60370	FUNCTIONS IN: molecular_function unknown; INVOLVED IN: biological_process unknown; LOCATED IN: chloroplast; CONTAINS InterPro DOMAIN/s: Defects-in-morphology protein 1-like, mitochondrial (InterPro:IPR019190); BEST Arabidopsis thaliana protein match is: unknown protein (TAIR:AT3G57110.1); Has 1807 Blast hits to 1807 proteins in 277 species: Archae - 0; Bacteria - 0; Metazoa - 736; Fungi - 347; Pl…	10	8	8	36	70	27	0.0018922	2.22108	0.000386313	12.5973	4.66243	2.72303
Phvul.007G212200	AT1G02400.1	ATGA2OX6|DTA1|ATGA2OX4|GA2OX6	gibberellin 2-oxidase 6	3	0	0	34	10	21	0.00189348	4.23044	0.000386767	12.5951	18.771	2.72274
Phvul.005G137500	AT3G45600.1	TET3	tetraspanin3	0	0	0	8	7	18	0.00190199	5.71104	0.000388894	12.5848	52.3834	2.72079
Phvul.003G284700	AT5G46700.1	TET1|TRN2	Tetraspanin family protein	4	7	3	34	50	16	0.00193172	2.70266	0.000395566	12.553	6.51002	2.71406
Phvul.005G177200	AT3G15730.1	PLD|PLDALPHA1	phospholipase D alpha 1	40	34	29	73	101	92	0.00193997	1.20647	0.000397554	12.5437	2.30772	2.7122
Phvul.005G097600	AT3G58100.1	PDCB5	plasmodesmata callose-binding protein 5	0	4	0	28	19	18	0.00195218	3.8575	0.000400432	12.5302	14.4952	2.70948
Phvul.005G179300	AT1G52500.2	ATFPG-1|ATMMH-1|ATMMH-2|ATFPG-2|MMH-1|MMH-2|F	MUTM homolog-1	7	4	8	23	41	32	0.00196639	2.18574	0.000403671	12.5151	4.54961	2.70633
Phvul.005G060700	AT1G17140.1	RIP1|ICR1	interactor of constitutive active rops 1	0	7	3	46	16	43	0.00197528	3.20767	0.000405799	12.5053	9.23854	2.70437
Phvul.L003546	AT1G67320.2	AT1G67320	DNA primase, large subunit family	32	14	45	122	77	106	0.00198985	1.57192	0.000409097	12.4902	2.973	2.70118
Phvul.003G044400	AT5G16000.1	NIK1	NSP-interacting kinase 1	89	130	157	209	286	367	0.00199233	1.03535	0.000409812	12.4869	2.04961	2.70064
Phvul.002G074000	AT1G70230.1	TBL27	TRICHOME BIREFRINGENCE-LIKE 27	0	0	0	6	15	11	0.00199947	5.71206	0.000411483	12.4793	52.4205	2.69909
Phvul.008G282100	AT4G26490.1	AT4G26490	Late embryogenesis abundant (LEA) hydroxyproline-rich glycoprotein family	3	4	0	27	19	20	0.00201307	3.06057	0.0004149	12.4639	8.34303	2.69614
Phvul.008G263100	AT2G38080.1	LMCO4|IRX12|LAC4|ATLMCO4	Laccase/Diphenol oxidase family protein	0	0	0	10	9	10	0.00201307	5.54778	0.000414896	12.4639	46.7787	2.69614
Phvul.001G242800	AT1G19080.1	PSF3|TTN10	GINS complex protein	14	10	12	44	33	46	0.00204552	1.59653	0.000422216	12.4312	3.02415	2.6892
Phvul.001G057400	AT5G53045.1	AT5G53045	unknown protein; Has 122 Blast hits to 122 proteins in 57 species: Archae - 0; Bacteria - 0; Metazoa - 46; Fungi - 30; Plants - 41; Viruses - 0; Other Eukaryotes - 5 (source: NCBI BLink).	23	46	48	136	88	98	0.00205523	1.29678	0.000424534	12.421	2.45681	2.68714
Phvul.003G106900	AT4G02340.1	AT4G02340	alpha/beta-Hydrolases superfamily protein	8	9	14	89	72	20	0.00205684	2.40759	0.000424974	12.4191	5.30587	2.6868
Phvul.007G172300	AT3G63200.1	PLA IIIB|PLP9	PATATIN-like protein 9	0	0	0	11	9	9	0.00208391	5.54932	0.000431099	12.3923	46.8288	2.68112
Phvul.009G060900	AT1G75390.1	bZIP44|AtbZIP44	basic leucine-zipper 44	5	6	9	41	53	19	0.00208391	2.36565	0.000431035	12.3926	5.15386	2.68112
Phvul.006G065800	AT2G38080.1	LMCO4|IRX12|LAC4|ATLMCO4	Laccase/Diphenol oxidase family protein	15	6	6	40	39	40	0.0020999	1.96524	0.00043505	12.3753	3.90478	2.6778
Phvul.008G050850	AT4G37850.1	AT4G37850	basic helix-loop-helix (bHLH) DNA-binding superfamily protein	8	0	3	37	20	65	0.00210036	3.25778	0.000435253	12.3744	9.56511	2.67771
Phvul.009G111900	AT5G09770.1	AT5G09770	Ribosomal protein L17 family protein	0	0	0	11	8	10	0.00213219	5.54302	0.000442504	12.3436	46.6245	2.67117
Phvul.001G170400	AT2G37460.1	AT2G37460	nodulin MtN21 /EamA-like transporter family protein	15	59	61	106	206	223	0.00219558	1.8409	0.000457567	12.2811	3.58234	2.65845
Phvul.001G167700	AT2G20300.1	ALE2	Protein kinase superfamily protein	74	52	74	167	158	124	0.00225992	1.00678	0.000472131	12.2226	2.00942	2.64591
Phvul.004G174100	AT4G29240.1	AT4G29240	Leucine-rich repeat (LRR) family protein	0	2	4	17	21	21	0.00232263	3.1477	0.000486538	12.1666	8.86245	2.63402
Phvul.006G079400	AT2G30480.3	AT2G30480	unknown protein; Has 35333 Blast hits to 34131 proteins in 2444 species: Archae - 798; Bacteria - 22429; Metazoa - 974; Fungi - 991; Plants - 531; Viruses - 0; Other Eukaryotes - 9610 (source: NCBI BLink).	14	15	13	69	37	41	0.00233197	1.63386	0.000488733	12.1582	3.10342	2.63228
Phvul.007G217500	AT3G16850.1	AT3G16850	Pectin lyase-like superfamily protein	53	41	41	102	103	98	0.00233663	1.00002	0.000489829	12.154	2.00003	2.63141
Phvul.002G268300	AT5G64730.1	AT5G64730	Transducin/WD40 repeat-like superfamily protein	26	20	25	64	54	67	0.00234605	1.20996	0.000492042	12.1456	2.31331	2.62966
Phvul.007G046600	AT1G70210.1	ATCYCD1;1|CYCD1;1	CYCLIN D1;1	0	0	0	12	6	12	0.00235726	5.57873	0.000494675	12.1356	47.7931	2.62759
Phvul.011G157900	AT1G53000.1	KDSB	Nucleotide-diphospho-sugar transferases superfamily protein	35	30	46	85	75	106	0.00236484	1.08941	0.00049671	12.128	2.12787	2.6262
Phvul.003G125900	AT5G20885.1	AT5G20885	RING/U-box superfamily protein	29	24	12	115	137	43	0.00242258	2.03704	0.000510076	12.0785	4.10402	2.61572
Phvul.006G144500	AT4G05520.2	ATEHD2|EHD2	EPS15 homology domain 2	20	0	10	273	274	365	0.00242258	4.73695	0.000509979	12.0788	26.6664	2.61572
Phvul.008G072400	AT4G00750.1	AT4G00750	S-adenosyl-L-methionine-dependent methyltransferases superfamily protein	18	15	12	82	109	28	0.002486	2.14784	0.000525715	12.0222	4.43165	2.6045
Phvul.001G026600	AT1G49890.1	AT1G49890	Family of unknown function (DUF566)	34	52	44	124	95	89	0.00251382	1.0813	0.000532499	11.9983	2.11595	2.59967
Phvul.005G099100	AT1G20090.1	ROP2|ATROP2|ARAC4|ATRAC4	RHO-related protein from plants 2	5	0	0	20	25	33	0.00252678	3.77088	0.000536148	11.9855	13.6505	2.59743
Phvul.007G058200	AT3G22540.1	AT3G22540	Protein of unknown function (DUF1677)	37	66	71	134	112	162	0.00253771	1.06109	0.000539117	11.9753	2.08651	2.59556
Phvul.003G116900	AT3G17130.1	AT3G17130	Plant invertase/pectin methylesterase inhibitor superfamily protein	0	0	0	27	4	9	0.00253934	5.98643	0.000539592	11.9736	63.4009	2.59528
Phvul.008G193200	AT1G06475.1	AT1G06475	unknown protein; Has 35333 Blast hits to 34131 proteins in 2444 species: Archae - 798; Bacteria - 22429; Metazoa - 974; Fungi - 991; Plants - 531; Viruses - 0; Other Eukaryotes - 9610 (source: NCBI BLink).	0	0	0	9	10	9	0.00255305	5.50464	0.000542767	11.9627	45.4007	2.59294
Phvul.001G122900	AT1G80270.2	PPR596	PENTATRICOPEPTIDE REPEAT 596	42	32	39	104	68	98	0.00255851	1.07913	0.000544058	11.9583	2.11276	2.59201
Phvul.009G111500	AT5G25880.1	ATNADP-ME3|NADP-ME3	NADP-malic enzyme 3	262	177	319	611	367	1163	0.00256038	1.30033	0.000544717	11.956	2.46285	2.5917
Phvul.008G015700	AT5G24330.1	SDG34|ATXR6	ARABIDOPSIS TRITHORAX-RELATED PROTEIN 6	6	0	0	33	22	38	0.00256687	3.74709	0.000546229	11.9508	13.4272	2.5906
Phvul.010G123300	AT1G53860.1	AT1G53860	Remorin family protein	0	0	0	13	4	17	0.00259904	5.74219	0.000554004	11.9245	53.527	2.58519
Phvul.008G146700	AT3G26050.1	AT3G26050	TPX2 (targeting protein for Xklp2) protein family	0	0	0	7	9	13	0.00260801	5.54312	0.000556183	11.9172	46.6279	2.58369
Phvul.001G261300	AT5G43250.1	NF-YC13	nuclear factor Y, subunit C13	5	10	14	44	30	42	0.002611	1.83251	0.000556954	11.9146	3.56156	2.58319
Phvul.008G056500	AT3G07020.1	AT3G07020	UDP-Glycosyltransferase superfamily protein	9	7	6	32	51	24	0.00261508	2.13821	0.000558092	11.9108	4.40216	2.58252
Phvul.002G226600	AT3G51000.1	AT3G51000	alpha/beta-Hydrolases superfamily protein	26	25	29	74	50	85	0.00264819	1.20665	0.000566377	11.8834	2.30801	2.57705
Phvul.007G080300	AT1G76770.1	AT1G76770	HSP20-like chaperones superfamily protein	0	0	0	16	14	4	0.00266661	5.80222	0.000571271	11.8673	55.8008	2.57404
Phvul.006G139700	AT5G50740.3	AT5G50740	Heavy metal transport/detoxification superfamily protein	0	0	0	22	14	3	0.00268825	5.99488	0.000576731	11.8496	63.7732	2.57053
Phvul.008G248300	AT2G30400.1	ATOFP2|OFP2	ovate family protein 2	3	2	0	15	18	20	0.00269467	3.23091	0.000578445	11.8441	9.3886	2.56949
Phvul.003G156366	AT2G24230.1	AT2G24230	Leucine-rich repeat protein kinase family protein	60	32	55	124	93	186	0.00273885	1.26772	0.000588706	11.8114	2.4078	2.56243
Phvul.002G183800	AT4G33170.1	AT4G33170	Tetratricopeptide repeat (TPR)-like superfamily protein	23	27	22	60	58	65	0.00274346	1.17792	0.000590132	11.8068	2.2625	2.5617
Phvul.001G043600	AT5G10720.1	HK5|CKI2|AHK5	histidine kinase 5	0	0	0	11	5	15	0.00274738	5.61643	0.000591243	11.8033	49.0586	2.56108
Phvul.007G180700	AT1G54860.1	AT1G54860	Glycoprotein membrane precursor GPI-anchored	13	12	7	70	90	21	0.00276937	2.3639	0.000596257	11.7876	5.1476	2.55762
Phvul.003G025900	AT1G26100.1	AT1G26100	Cytochrome b561/ferric reductase transmembrane protein family	8	0	0	44	36	42	0.00280852	3.73117	0.000605261	11.7597	13.2798	2.55152
Phvul.003G282800	AT1G26330.1	AT1G26330	DNA binding	18	15	23	56	51	51	0.00281572	1.33276	0.000607307	11.7534	2.51884	2.55041
Phvul.008G200700	AT5G12330.4	LRP1	Lateral root primordium (LRP) protein-related	12	18	13	94	27	63	0.00285302	1.90701	0.000616456	11.7256	3.7503	2.54469
Phvul.001G261100	AT1G67400.1	AT1G67400	ELMO/CED-12 family protein	0	0	0	10	6	13	0.00288053	5.52859	0.000623136	11.7056	46.1607	2.54053
Phvul.003G079000	AT4G04630.1	AT4G04630	Protein of unknown function, DUF584	0	0	0	10	11	7	0.00295674	5.51282	0.000641309	11.6521	45.6586	2.52919
Phvul.008G255800	AT4G31590.1	ATCSLC5|ATCSLC05|CSLC05|CSLC5	Cellulose-synthase-like C5	15	8	14	33	47	54	0.00296758	1.69003	0.000643939	11.6445	3.22664	2.5276
Phvul.009G154400	AT5G09250.1	KIWI	ssDNA-binding transcriptional regulator	23	34	34	73	70	76	0.00298654	1.10352	0.000648817	11.6304	2.14878	2.52483
Phvul.008G106000	0	#N/A	#N/A	16	3	10	53	40	44	0.00299695	2.06298	0.000651538	11.6226	4.17848	2.52332
Phvul.003G060900	AT1G23530.1	AT1G23530	unknown protein; BEST Arabidopsis thaliana protein match is: unknown protein (TAIR:AT1G70470.1); Has 38 Blast hits to 38 proteins in 12 species: Archae - 0; Bacteria - 0; Metazoa - 0; Fungi - 0; Plants - 37; Viruses - 0; Other Eukaryotes - 1 (source: NCBI BLink).	6	4	5	52	48	11	0.00301834	2.74627	0.000657114	11.6068	6.70981	2.52023
Phvul.006G052700	AT3G20150.1	AT3G20150	Kinesin motor family protein	16	0	15	222	207	302	0.00303429	4.37943	0.000661051	11.5957	20.8132	2.51794
Phvul.007G026900	AT1G68560.1	XYL1|TRG1|ATXYL1	alpha-xylosidase 1	21	46	48	85	118	116	0.00304692	1.32007	0.000664114	11.5871	2.49678	2.51614
Phvul.005G074200	AT5G53900.2	AT5G53900	Serine/threonine-protein kinase WNK (With No Lysine)-related	59	42	54	123	130	100	0.00305462	1.0282	0.000666417	11.5806	2.03947	2.51504
Phvul.007G235800	AT1G04730.1	CTF18	P-loop containing nucleoside triphosphate hydrolases superfamily protein	35	17	40	101	78	82	0.0030815	1.33677	0.000672912	11.5626	2.52585	2.51124
Phvul.005G030100	AT5G12380.1	ANNAT8	annexin 8	12	0	0	2408	3115	1218	0.0030994	8.95387	0.000677296	11.5505	495.887	2.50872
Phvul.003G290700	AT4G13600.1	AT4G13600	Carbohydrate-binding X8 domain superfamily protein	2	0	0	15	12	13	0.00313829	4.14162	0.000686115	11.5265	17.6503	2.50331
Phvul.008G214000	AT3G18670.1	AT3G18670	Ankyrin repeat family protein	8	0	7	61	92	17	0.00316423	3.37643	0.000692434	11.5094	10.385	2.49973
Phvul.003G119800	AT5G64220.1	AT5G64220	Calmodulin-binding transcription activator protein with CG-1 and Ankyrin domains	13	14	19	62	65	34	0.00317735	1.66164	0.000696279	11.4992	3.16377	2.49793
Phvul.007G103900	AT3G44610.1	AT3G44610	Protein kinase superfamily protein	7	11	13	40	30	40	0.00319387	1.65844	0.000700226	11.4886	3.15675	2.49568
Phvul.005G054500	AT1G72250.2	AT1G72250	Di-glucose binding protein with Kinesin motor domain	0	7	0	118	131	169	0.00320603	5.73421	0.000703056	11.4812	53.2315	2.49403
Phvul.008G188000	AT5G24620.1	AT5G24620	Pathogenesis-related thaumatin superfamily protein	6	13	14	67	92	22	0.00322157	2.33552	0.000706796	11.4713	5.04733	2.49193
Phvul.008G241300	AT1G73370.1	ATSUS6|SUS6	sucrose synthase 6	100	90	122	335	451	146	0.00322773	1.44859	0.000708804	11.466	2.72941	2.4911
Phvul.009G090800	AT2G25270.1	AT2G25270	unknown protein; LOCATED IN: plasma membrane; EXPRESSED IN: 18 plant structures; EXPRESSED DURING: 13 growth stages; BEST Arabidopsis thaliana protein match is: unknown protein (TAIR:AT2G12400.1); Has 35333 Blast hits to 34131 proteins in 2444 species: Archae - 798; Bacteria - 22429; Metazoa - 974; Fungi - 991; Plants - 531; Viruses - 0; Other Eukaryotes - 9610 (source: NCBI BLink).	8	0	0	292	269	309	0.0032502	6.55707	0.000714403	11.4514	94.1617	2.48809
Phvul.009G195400	AT4G30860.1	ASHR3|SDG4	SET domain group 4	0	6	14	59	48	45	0.00325143	2.78351	0.000714839	11.4503	6.88527	2.48793
Phvul.006G202500	AT5G64360.2	AT5G64360	Chaperone DnaJ-domain superfamily protein	24	11	25	78	53	59	0.00325574	1.49167	0.00071606	11.4471	2.81214	2.48735
Phvul.002G279400	AT5G08480.2	AT5G08480	VQ motif-containing protein	0	0	0	11	14	5	0.0032895	5.62672	0.000724386	11.4256	49.4098	2.48287
Phvul.008G243100	AT3G46940.1	DUT1	DUTP-PYROPHOSPHATASE-LIKE 1	54	38	73	169	99	139	0.00331208	1.12838	0.000729867	11.4116	2.18612	2.4799
Phvul.008G134300	AT2G05990.1	MOD1|ENR1	NAD(P)-binding Rossmann-fold superfamily protein	8	7	0	36	40	34	0.00332009	2.70162	0.000731801	11.4067	6.50532	2.47885
Phvul.007G197000	AT1G02900.1	RALF1|ATRALF1|RALFL1	rapid alkalinization factor 1	31	26	34	87	71	65	0.00335641	1.12888	0.000740323	11.3852	2.18688	2.47412
Phvul.011G099500	AT5G22090.2	AT5G22090	Protein of unknown function (DUF3049)	24	7	26	66	58	88	0.00338175	1.71808	0.000746429	11.3699	3.28999	2.47086
Phvul.006G003000	AT3G48190.1	ATATM|ATM	ataxia-telangiectasia mutated	39	37	35	77	86	86	0.00338498	1.00071	0.000747661	11.3669	2.00098	2.47044
Phvul.002G309100	AT4G26080.1	ABI1|AtABI1	Protein phosphatase 2C family protein	11	5	9	30	48	31	0.0034156	1.97354	0.000755332	11.3479	3.92732	2.46653
Phvul.008G139200	AT2G32800.1	AP4.3A	protein kinase family protein	43	43	58	126	109	90	0.00346197	1.01555	0.000767145	11.3191	2.02167	2.46068
Phvul.002G223500	0	#N/A	#N/A	54	78	51	212	187	100	0.00348865	1.29543	0.000774483	11.3014	2.4545	2.45734
Phvul.011G101300	AT2G32590.1	AT2G32590	LOCATED IN: chloroplast; EXPRESSED IN: 17 plant structures; EXPRESSED DURING: 9 growth stages; CONTAINS InterPro DOMAIN/s: Barren (InterPro:IPR008418); Has 467 Blast hits to 447 proteins in 202 species: Archae - 0; Bacteria - 4; Metazoa - 147; Fungi - 168; Plants - 39; Viruses - 1; Other Eukaryotes - 108 (source: NCBI BLink).	20	0	19	98	93	104	0.00354367	2.74776	0.000788734	11.2676	6.71676	2.45055
Phvul.009G057000	AT1G75150.1	AT1G75150	unknown protein; Has 38228 Blast hits to 24529 proteins in 1168 species: Archae - 169; Bacteria - 4103; Metazoa - 14594; Fungi - 5866; Plants - 1861; Viruses - 317; Other Eukaryotes - 11318 (source: NCBI BLink).	71	34	93	191	132	222	0.00356842	1.28241	0.000795293	11.2522	2.43244	2.44752
Phvul.009G173300	AT1G56280.1	ATDI19|DI19	drought-induced 19	13	12	16	42	34	52	0.00356842	1.46797	0.000795102	11.2526	2.76633	2.44752
Phvul.003G080000	AT1G11800.1	AT1G11800	endonuclease/exonuclease/phosphatase family protein	22	26	20	65	46	69	0.00359026	1.22735	0.000800526	11.24	2.34137	2.44487
Phvul.008G247300	AT4G27190.1	AT4G27190	NB-ARC domain-containing disease resistance protein	0	0	0	9	11	7	0.00361664	5.46193	0.000807518	11.2239	44.0763	2.4417
Phvul.006G147700	AT1G11915.1	AT1G11915	unknown protein; FUNCTIONS IN: molecular_function unknown; INVOLVED IN: biological_process unknown; LOCATED IN: endomembrane system; EXPRESSED IN: root; BEST Arabidopsis thaliana protein match is: unknown protein (TAIR:AT3G17350.1); Has 261 Blast hits to 261 proteins in 13 species: Archae - 0; Bacteria - 0; Metazoa - 0; Fungi - 0; Plants - 261; Viruses - 0; Other Eukaryotes - 0 (source: NCBI BLin…	3	0	7	51	42	14	0.00363767	3.28315	0.000812957	11.2114	9.73482	2.43918
Phvul.011G056900	AT3G20810.1	AT3G20810	2-oxoglutarate (2OG) and Fe(II)-dependent oxygenase superfamily protein	19	19	26	63	52	54	0.00367822	1.23619	0.000823283	11.188	2.35575	2.43436
Phvul.007G194200	AT2G31240.1	AT2G31240	Tetratricopeptide repeat (TPR)-like superfamily protein	43	44	59	136	81	115	0.0036868	1.01149	0.000825445	11.1831	2.01599	2.43335
Phvul.004G098000	AT1G21310.1	ATEXT3|EXT3|RSH	extensin 3	5	2	0	81	7	35	0.00371594	3.91129	0.000832919	11.1664	15.0458	2.42993
Phvul.005G181200	AT1G80570.2	AT1G80570	RNI-like superfamily protein	17	20	23	65	47	51	0.0038086	1.27498	0.00085583	11.1161	2.41996	2.41923
Phvul.001G212100	AT1G02640.1	BXL2|ATBXL2	beta-xylosidase 2	9	6	7	35	35	23	0.00381735	1.92187	0.000857992	11.1114	3.78913	2.41824
Phvul.011G163600	AT1G07660.1	AT1G07660	Histone superfamily protein	14	16	16	43	41	48	0.00382685	1.35318	0.000860909	11.1051	2.55475	2.41716
Phvul.004G161600	AT5G19600.1	SULTR3;5	sulfate transporter 3;5	139	52	107	262	188	446	0.0038505	1.39103	0.000866821	11.0924	2.62265	2.41448
Phvul.006G133800	AT4G24250.1	ATMLO13|MLO13	Seven transmembrane MLO family protein	6	0	8	50	68	18	0.00386975	3.15272	0.000871549	11.0823	8.89328	2.41232
Phvul.010G098500	AT1G63650.2	EGL1|ATMYC-2|EGL3	basic helix-loop-helix (bHLH) DNA-binding superfamily protein	33	48	33	108	103	74	0.00387239	1.16505	0.000872342	11.0806	2.24241	2.41202
Phvul.001G196000	AT3G52450.1	PUB22	plant U-box 22	16	16	7	83	40	39	0.00393831	1.87537	0.000889608	11.0443	3.66896	2.40469
Phvul.002G068114	AT5G39950.1	TRX2|ATH2|ATTRX2|ATTRXH2|TRXH2	thioredoxin 2	0	0	0	6	10	11	0.00398911	5.45022	0.000902713	11.0172	43.72	2.39912
Phvul.009G099500	AT5G25580.1	AT5G25580	BEST Arabidopsis thaliana protein match is: DDT domain superfamily (TAIR:AT1G18950.1); Has 178 Blast hits to 178 proteins in 75 species: Archae - 0; Bacteria - 4; Metazoa - 51; Fungi - 33; Plants - 60; Viruses - 1; Other Eukaryotes - 29 (source: NCBI BLink).	3	0	0	21	10	21	0.00405134	3.91105	0.000919488	10.9831	15.0433	2.3924
Phvul.002G106900	AT3G51290.2	AT3G51290	Protein of unknown function (DUF630) ;Protein of unknown function (DUF632)	0	0	0	16	6	7	0.00412459	5.53788	0.000937168	10.9478	46.4589	2.38462
Phvul.007G086600	AT1G12890.1	AT1G12890	Integrase-type DNA-binding superfamily protein	0	0	0	9	7	10	0.00416487	5.38277	0.000947383	10.9277	41.7229	2.3804
Phvul.006G149620	AT1G62050.1	AT1G62050	Ankyrin repeat family protein	4	7	9	29	35	24	0.00418775	1.99002	0.000953016	10.9167	3.97241	2.37802
Phvul.001G154400	AT3G22810.1	AT3G22810	Plant protein of unknown function (DUF828) with plant pleckstrin homology-like region	0	0	0	10	9	7	0.00424979	5.39857	0.000968237	10.8873	42.1824	2.37163
Phvul.001G131300	AT2G41710.1	AT2G41710	Integrase-type DNA-binding superfamily protein	28	32	36	68	67	86	0.00425417	1.03446	0.000969872	10.8842	2.04835	2.37118
Phvul.001G261200	AT1G27920.1	MAP65-8	microtubule-associated protein 65-8	12	14	18	49	55	36	0.00426293	1.51991	0.000972305	10.8796	2.86773	2.37029
Phvul.008G187700	AT5G24680.1	AT5G24680	Peptidase C78, ubiquitin fold modifier-specific peptidase 1/ 2	23	13	19	55	51	51	0.00432714	1.34531	0.000989162	10.8477	2.54085	2.3638
Phvul.007G046900	AT1G50000.1	AT1G50000	methyltransferases	0	0	6	39	26	20	0.00435096	3.68396	0.000995274	10.8363	12.8523	2.36141
Phvul.007G186400	AT5G28150.1	AT5G28150	Plant protein of unknown function (DUF868)	41	43	28	86	105	83	0.00440444	1.13071	0.00100863	10.8117	2.18967	2.35611
Phvul.007G055000	AT5G26330.1	AT5G26330	Cupredoxin superfamily protein	0	0	0	11	7	8	0.0044127	5.38621	0.0010112	10.8069	41.8226	2.3553
Phvul.009G201300	AT1G18550.1	AT1G18550	ATP binding microtubule motor family protein	5	4	0	22	19	31	0.00444425	2.80953	0.00101934	10.7921	7.01055	2.3522
Phvul.007G161300	AT2G37310.1	AT2G37310	Pentatricopeptide repeat (PPR) superfamily protein	9	14	19	45	42	44	0.00446016	1.48099	0.00102326	10.785	2.79141	2.35065
Phvul.011G187800	AT5G17770.1	CBR|CBR1|ATCBR	NADH:cytochrome B5 reductase 1	29	38	27	138	186	45	0.00446016	1.84406	0.00102345	10.7847	3.5902	2.35065
Phvul.006G062400	AT3G20898.1	AT3G20898	unknown protein; FUNCTIONS IN: molecular_function unknown; INVOLVED IN: biological_process unknown; LOCATED IN: cellular_component unknown; BEST Arabidopsis thaliana protein match is: unknown protein (TAIR:AT1G51355.1); Has 66 Blast hits to 66 proteins in 10 species: Archae - 0; Bacteria - 0; Metazoa - 0; Fungi - 0; Plants - 66; Viruses - 0; Other Eukaryotes - 0 (source: NCBI BLink).	21	8	17	66	43	49	0.00447594	1.60487	0.00102752	10.7773	3.04168	2.34912
Phvul.003G277700	AT5G45290.1	AT5G45290	RING/U-box superfamily protein	13	7	18	46	38	45	0.00451624	1.59576	0.00103793	10.7587	3.02254	2.34522
Phvul.001G003300	AT1G76040.2	CPK29	calcium-dependent protein kinase 29	14	19	15	69	88	30	0.00452535	1.82633	0.00104025	10.7545	3.54633	2.34435
Phvul.003G010500	AT2G16050.1	AT2G16050	Cysteine/Histidine-rich C1 domain family protein	43	53	65	131	146	96	0.00454514	1.06379	0.00104597	10.7444	2.09042	2.34245
Phvul.009G246600	AT5G07900.1	AT5G07900	Mitochondrial transcription termination factor family protein	10	15	19	46	44	43	0.00455815	1.43664	0.00104966	10.7379	2.70689	2.34121
Phvul.004G085600	AT1G71850.1	AT1G71850	Ubiquitin carboxyl-terminal hydrolase family protein	17	13	18	41	41	60	0.00456749	1.39099	0.00105204	10.7337	2.62259	2.34032
Phvul.003G196100	AT5G62580.1	AT5G62580	ARM repeat superfamily protein	11	0	5	40	53	34	0.00456897	2.82647	0.00105262	10.7326	7.09335	2.34018
Phvul.011G069100	AT3G46200.1	NUDT9|aTNUDT9	nudix hydrolase homolog 9	19	25	26	69	50	59	0.00457888	1.1781	0.00105537	10.7278	2.26278	2.33924
Phvul.009G181500	AT5G14920.1	AT5G14920	Gibberellin-regulated family protein	0	0	0	10	6	10	0.00462651	5.37738	0.00106751	10.7067	41.5673	2.33475
Phvul.006G160300	AT3G21480.1	AT3G21480	BRCT domain-containing DNA repair protein	25	18	18	52	58	55	0.00462914	1.26978	0.00106884	10.7043	2.41124	2.3345
Phvul.003G177100	AT3G18524.1	MSH2|ATMSH2	MUTS homolog 2	28	23	53	84	101	96	0.00465899	1.28028	0.00107598	10.692	2.42886	2.33171
Phvul.007G204400	AT1G09460.1	AT1G09460	Carbohydrate-binding X8 domain superfamily protein	256	261	137	578	690	361	0.00470653	1.16455	0.00108888	10.67	2.24163	2.3273
Phvul.009G227500	AT2G06040.1	AT2G06040	CONTAINS InterPro DOMAIN/s: Leucine-rich repeat, cysteine-containing subtype (InterPro:IPR006553); BEST Arabidopsis thaliana protein match is: RNI-like superfamily protein (TAIR:AT5G21900.1); Has 5028 Blast hits to 2547 proteins in 240 species: Archae - 0; Bacteria - 125; Metazoa - 2326; Fungi - 765; Plants - 1373; Viruses - 0; Other Eukaryotes - 439 (source: NCBI BLink).	0	0	8	39	40	29	0.00470653	3.62585	0.0010888	10.6701	12.3449	2.3273
Phvul.007G033200	AT1G68200.1	AT1G68200	Zinc finger C-x8-C-x5-C-x3-H type family protein	0	0	0	6	10	10	0.00472298	5.39876	0.00109389	10.6615	42.188	2.32578
Phvul.005G181000	AT1G80640.1	AT1G80640	Protein kinase superfamily protein	0	0	3	13	15	18	0.00473163	3.78537	0.00109614	10.6577	13.7883	2.32499
Phvul.004G150000	AT3G17950.1	AT3G17950	unknown protein; FUNCTIONS IN: molecular_function unknown; INVOLVED IN: biological_process unknown; LOCATED IN: chloroplast; EXPRESSED IN: 17 plant structures; EXPRESSED DURING: 10 growth stages; Has 63 Blast hits to 63 proteins in 12 species: Archae - 0; Bacteria - 0; Metazoa - 0; Fungi - 0; Plants - 63; Viruses - 0; Other Eukaryotes - 0 (source: NCBI BLink).	0	5	0	19	23	26	0.00477649	3.60287	0.00110809	10.6376	12.1499	2.32089
Phvul.006G053500	AT2G05160.1	AT2G05160	CCCH-type zinc fingerfamily protein with RNA-binding domain	4	0	0	15	20	24	0.00481779	3.69571	0.00111904	10.6195	12.9575	2.31715
Phvul.009G056500	AT1G75090.1	AT1G75090	DNA glycosylase superfamily protein	0	0	0	6	11	9	0.0048633	5.40582	0.00113111	10.5996	42.3949	2.31307
Phvul.003G265800	AT4G35920.3	MCA1	PLAC8 family protein	0	0	0	5	10	12	0.00486501	5.4486	0.00113176	10.5986	43.6708	2.31292
Phvul.010G033000	AT3G54070.1	AT3G54070	Ankyrin repeat family protein	30	36	67	93	109	152	0.00488267	1.24949	0.00113662	10.5906	2.37757	2.31134
Phvul.003G070300	AT3G01470.1	HD-ZIP-1|ATHB-1|ATHB1|HAT5|HB-1	homeobox 1	5	0	0	24	26	20	0.00490387	3.62783	0.00114256	10.581	12.3619	2.30946
Phvul.007G196600	AT5G27680.1	RECQSIM	RECQ helicase SIM	19	14	24	57	40	67	0.0049051	1.34724	0.00114385	10.5789	2.54425	2.30935
Phvul.007G065400	AT5G62170.1	AT5G62170	unknown protein; BEST Arabidopsis thaliana protein match is: unknown protein (TAIR:AT5G51850.1); Has 381 Blast hits to 359 proteins in 81 species: Archae - 0; Bacteria - 16; Metazoa - 101; Fungi - 21; Plants - 99; Viruses - 3; Other Eukaryotes - 141 (source: NCBI BLink).	0	0	0	17	3	12	0.00491434	5.65687	0.00114701	10.5738	50.453	2.30853
Phvul.009G186700	0	#N/A	#N/A	0	7	0	249	130	110	0.00494332	5.96222	0.00115453	10.5617	62.3457	2.30598
Phvul.007G183700	AT5G37380.3	AT5G37380	Chaperone DnaJ-domain superfamily protein	0	4	4	26	16	21	0.00495513	2.81356	0.00115805	10.5561	7.03016	2.30494
Phvul.001G248700	AT5G58380.1	PKS2|SNRK3.8|SIP1|CIPK10	SOS3-interacting protein 1	10	12	7	47	38	26	0.00495997	1.77506	0.00115943	10.5539	3.42252	2.30452
Phvul.004G021200	AT4G31940.1	CYP82C4	cytochrome P450, family 82, subfamily C, polypeptide 4	77	48	75	132	128	355	0.00496123	1.42417	0.00115998	10.553	2.6836	2.30441
Phvul.010G124800	AT1G53920.1	GLIP5	GDSL-motif lipase 5	40	55	59	159	73	161	0.00498151	1.16715	0.00116549	10.5443	2.24568	2.30264
Phvul.003G201600	AT5G62960.1	AT5G62960	unknown protein; BEST Arabidopsis thaliana protein match is: unknown protein (TAIR:AT1G10660.1); Has 35333 Blast hits to 34131 proteins in 2444 species: Archae - 798; Bacteria - 22429; Metazoa - 974; Fungi - 991; Plants - 531; Viruses - 0; Other Eukaryotes - 9610 (source: NCBI BLink).	20	10	21	48	75	48	0.00502007	1.59759	0.00117644	10.527	3.02637	2.29929
Phvul.003G100500	AT1G08820.1	VAP27-2	vamp/synaptobrevin-associated protein 27-2	30	9	21	65	57	80	0.00502225	1.57069	0.00117733	10.5256	2.97048	2.2991
Phvul.008G016700	AT2G35450.1	AT2G35450	catalytics;hydrolases	18	18	17	47	40	58	0.00505042	1.27705	0.0011847	10.514	2.42343	2.29667
Phvul.003G167300	AT2G25430.1	AT2G25430	epsin N-terminal homology (ENTH) domain-containing protein / clathrin assembly protein-related	18	11	18	46	43	48	0.00507367	1.37505	0.00119119	10.504	2.59378	2.29468
Phvul.008G249400	AT2G23140.2	AT2G23140	RING/U-box superfamily protein with ARM repeat domain	21	25	21	55	47	70	0.0050852	1.18521	0.00119416	10.4994	2.27396	2.29369
Phvul.008G161400	AT5G04890.1	RTM2	HSP20-like chaperones superfamily protein	18	20	28	74	91	43	0.0050909	1.51676	0.00119576	10.4969	2.86148	2.29321
Phvul.005G125600	AT4G21900.1	PRORP3	proteinaceous RNase P 3	41	26	48	98	78	95	0.00516134	1.06652	0.00121336	10.4699	2.09437	2.28724
Phvul.008G027200	AT5G28680.1	ANX2	Malectin/receptor-like protein kinase family protein	0	0	0	7	14	6	0.00519814	5.47929	0.00122361	10.4544	44.6098	2.28415
Phvul.003G035100	AT1G13635.1	AT1G13635	DNA glycosylase superfamily protein	0	0	0	7	8	10	0.00520119	5.33252	0.00122491	10.4524	40.2947	2.2839
Phvul.004G123400	AT5G51830.1	AT5G51830	pfkB-like carbohydrate kinase family protein	22	15	23	89	40	58	0.00528676	1.46016	0.00124798	10.4179	2.7514	2.27681
Phvul.001G099700	AT5G13910.1	LEP	Integrase-type DNA-binding superfamily protein	1	0	0	17	4	15	0.00532118	4.86636	0.00125883	10.4019	29.1689	2.27399
Phvul.006G192400	AT4G05020.1	NDB2	NAD(P)H dehydrogenase B2	10	0	16	53	48	91	0.00537423	2.7066	0.00127302	10.3812	6.52783	2.26968
Phvul.006G110400	AT3G61640.1	AtAGP20|AGP20	arabinogalactan protein 20	0	0	0	5	8	14	0.00552296	5.43479	0.00131193	10.3257	43.2548	2.25783
Phvul.008G163700	AT1G21880.2	LYM1	lysm domain GPI-anchored protein 1 precursor	4	0	0	20	18	18	0.00553182	3.62202	0.0013146	10.3219	12.3122	2.25713
Phvul.007G249900	AT5G03960.1	IQD12	IQ-domain 12	0	0	0	10	6	9	0.0055665	5.3232	0.00132369	10.3092	40.0354	2.25442
Phvul.002G252500	AT2G34650.1	ABR|PID	Protein kinase superfamily protein	0	7	0	49	27	24	0.0055815	3.67126	0.00132783	10.3034	12.7397	2.25325
Phvul.008G090000	AT2G38440.1	ITB1|ATSCAR2|SCAR2|DIS3|WAVE4	SCAR homolog 2	84	71	39	165	149	149	0.00558721	1.08116	0.00132976	10.3008	2.11573	2.2528
Phvul.001G151300	AT5G19330.1	ARIA	ARM repeat protein interacting with ABF2	0	0	9	41	44	34	0.00558849	3.59655	0.00133035	10.2999	12.0967	2.25271
Phvul.003G016800	AT1G14790.1	RDR1|ATRDRP1	RNA-dependent RNA polymerase 1	26	21	24	106	184	32	0.00559147	2.06238	0.0013322	10.2974	4.17674	2.25247
Phvul.009G098100	AT2G25660.1	emb2410	embryo defective 2410	22	16	21	67	64	41	0.00562448	1.38742	0.00134205	10.2838	2.61611	2.24992
Phvul.007G111500	AT5G51600.1	PLE|MAP65-3|ATMAP65-3	Microtubule associated protein (MAP65/ASE1) family protein	21	0	9	229	200	306	0.0056263	4.41758	0.0013428	10.2827	21.3709	2.24978
Phvul.011G090700	AT2G27770.1	AT2G27770	Plant protein of unknown function (DUF868)	2	0	0	12	14	11	0.00564885	4.04013	0.00134876	10.2746	16.4513	2.24804
Phvul.009G119100	AT2G16800.1	AT2G16800	high-affinity nickel-transport family protein	56	30	47	129	97	95	0.00570076	1.10098	0.00136261	10.2557	2.145	2.24407
Phvul.001G123700	AT2G41200.1	AT2G41200	unknown protein; Has 26 Blast hits to 26 proteins in 11 species: Archae - 0; Bacteria - 0; Metazoa - 0; Fungi - 0; Plants - 26; Viruses - 0; Other Eukaryotes - 0 (source: NCBI BLink).	60	76	57	236	355	81	0.00570421	1.67543	0.00136402	10.2538	3.19416	2.2438
Phvul.009G238800	AT4G30180.1	AT4G30180	sequence-specific DNA binding transcription factors;transcription regulators	0	0	0	7	11	7	0.00573576	5.35449	0.00137215	10.2429	40.9132	2.24141
Phvul.006G134900	AT3G54780.1	AT3G54780	Zinc finger (C3HC4-type RING finger) family protein	34	24	32	78	73	64	0.0058385	1.09282	0.00139852	10.2077	2.1329	2.2337
Phvul.007G014000	AT5G23370.1	AT5G23370	GRAM domain-containing protein / ABA-responsive protein-related	41	68	17	157	279	87	0.00593135	1.92167	0.00142331	10.1753	3.78862	2.22685
Phvul.007G086100	AT4G09670.1	AT4G09670	Oxidoreductase family protein	34	21	27	66	60	76	0.0059542	1.12663	0.00142989	10.1668	2.18349	2.22518
Phvul.002G293900	AT1G64080.1	AT1G64080	unknown protein; FUNCTIONS IN: molecular_function unknown; INVOLVED IN: biological_process unknown; LOCATED IN: plasma membrane; BEST Arabidopsis thaliana protein match is: unknown protein (TAIR:AT5G52870.1); Has 1546 Blast hits to 738 proteins in 176 species: Archae - 0; Bacteria - 143; Metazoa - 278; Fungi - 131; Plants - 95; Viruses - 4; Other Eukaryotes - 895 (source: NCBI BLink).	6	11	6	45	22	30	0.00596174	1.89952	0.001432	10.1641	3.73088	2.22463
Phvul.006G131800	AT3G05320.1	AT3G05320	O-fucosyltransferase family protein	13	18	7	57	33	45	0.00599393	1.64866	0.00144065	10.153	3.13543	2.22229
Phvul.009G123700	AT4G08290.1	AT4G08290	nodulin MtN21 /EamA-like transporter family protein	11	0	14	37	66	82	0.00599472	2.72345	0.00144115	10.1524	6.6045	2.22223
Phvul.001G254400	0	#N/A	#N/A	0	0	10	78	75	19	0.00602055	3.99787	0.00144767	10.1441	15.9764	2.22036
Phvul.003G182600	AT3G03290.1	AT3G03290	Adenine nucleotide alpha hydrolases-like superfamily protein	12	13	16	34	44	45	0.00603028	1.42434	0.00145031	10.1407	2.68392	2.21966
Phvul.L001837	AT5G21140.1	emb1379	embryo defective 1379	34	27	38	76	62	88	0.00622806	1.01719	0.00150496	10.0725	2.02398	2.20565
Phvul.009G097600	AT5G25510.1	AT5G25510	Protein phosphatase 2A regulatory B subunit family protein	52	47	60	103	164	106	0.00624326	1.08432	0.00150983	10.0666	2.12037	2.20459
Phvul.005G118000	AT5G22050.2	AT5G22050	Protein kinase superfamily protein	24	19	18	60	55	47	0.00626908	1.24409	0.00151672	10.0582	2.36869	2.2028
Phvul.010G041800	AT3G60220.1	ATL4|TL4	TOXICOS EN LEVADURA 4	4	3	6	38	47	9	0.00630023	2.7286	0.00152554	10.0475	6.62812	2.20064
Phvul.011G135200	0	#N/A	#N/A	0	0	0	7	6	12	0.00639017	5.3177	0.00154961	10.0187	39.8828	2.19449
Phvul.009G058600	AT1G47271.1	AT1G47271	Cystathionine beta-synthase (CBS) family protein	13	12	13	60	82	22	0.00645129	1.9784	0.00156608	9.99921	3.94057	2.19035
Phvul.005G032700	AT1G65870.1	AT1G65870	Disease resistance-responsive (dirigent-like protein) family protein	25	23	27	48	60	133	0.00645139	1.49818	0.00156676	9.9984	2.82486	2.19035
Phvul.007G269000	AT3G52480.1	AT3G52480	unknown protein; FUNCTIONS IN: molecular_function unknown; INVOLVED IN: biological_process unknown; LOCATED IN: endomembrane system; EXPRESSED IN: 10 plant structures; EXPRESSED DURING: LP.04 four leaves visible, 4 anthesis, petal differentiation and expansion stage; Has 28 Blast hits to 28 proteins in 7 species: Archae - 0; Bacteria - 0; Metazoa - 0; Fungi - 0; Plants - 28; Viruses - 0; Other Eu…	2	0	0	11	13	12	0.00647538	3.99657	0.00157391	9.99002	15.962	2.18873
Phvul.001G263700	AT3G07880.1	SCN1	Immunoglobulin E-set superfamily protein	3	0	0	17	11	18	0.00648618	3.74151	0.0015772	9.98617	13.3754	2.18801
Phvul.008G036300	AT5G39400.1	ATPTEN1|PTEN1	Calcium/lipid-binding (CaLB) phosphatase	0	0	0	9	5	11	0.00656609	5.31388	0.00159932	9.96053	39.7773	2.18269
Phvul.003G126100	AT5G20870.1	AT5G20870	O-Glycosyl hydrolases family 17 protein	20	15	30	84	139	37	0.0066231	1.87943	0.00161659	9.94076	3.6793	2.17894
Phvul.005G048800	AT1G79480.1	AT1G79480	Carbohydrate-binding X8 domain superfamily protein	6	4	0	48	60	9	0.00665604	3.4057	0.00162565	9.93047	10.5978	2.17678
Phvul.007G077600	AT5G52910.1	ATIM	timeless family protein	53	29	54	124	80	126	0.00667064	1.09894	0.0016299	9.92567	2.14198	2.17583
Phvul.011G028100	AT3G02820.1	AT3G02820	zinc knuckle (CCHC-type) family protein	0	4	13	53	39	36	0.00667599	2.77054	0.00163176	9.92357	6.82361	2.17548
Phvul.007G019900	AT1G14600.1	AT1G14600	Homeodomain-like superfamily protein	47	29	38	126	61	110	0.00667875	1.19407	0.00163324	9.92189	2.28797	2.1753
Phvul.008G226100	AT3G11260.1	WOX5	WUSCHEL related homeobox 5	0	0	0	15	3	11	0.00674774	5.51626	0.00165253	9.90029	45.7676	2.17084
Phvul.001G243800	AT3G55950.1	CCR3|ATCRR3	CRINKLY4 related 3	16	18	22	53	35	83	0.00678523	1.42503	0.00166379	9.88779	2.68521	2.16844
Phvul.006G022300	AT4G18260.1	AT4G18260	Cytochrome b561/ferric reductase transmembrane protein family	12	0	0	38	57	99	0.00680169	3.79976	0.00167061	9.88026	13.9265	2.16738
Phvul.009G016300	AT1G47870.1	E2FC|ATE2F2|ATE2FC	winged-helix DNA-binding transcription factor family protein	33	21	38	98	59	78	0.00680169	1.17844	0.00167043	9.88047	2.26332	2.16738
Phvul.011G115300	AT4G28380.1	AT4G28380	Leucine-rich repeat (LRR) family protein	0	3	4	16	17	22	0.00683815	2.81554	0.00168061	9.86928	7.03985	2.16506
Phvul.007G030900	AT1G25390.1	AT1G25390	Protein kinase superfamily protein	6	4	4	27	12	40	0.00687608	2.29569	0.00169169	9.85719	4.90987	2.16266
Phvul.009G253600	AT5G49320.1	AT5G49320	Protein of unknown function (DUF1218)	4	9	7	34	50	17	0.00687915	2.20694	0.0016928	9.85599	4.61696	2.16247
Phvul.010G041600	AT2G44640.1	AT2G44640	FUNCTIONS IN: molecular_function unknown; INVOLVED IN: biological_process unknown; LOCATED IN: mitochondrion, chloroplast, plasma membrane, plastid, chloroplast envelope; EXPRESSED IN: 23 plant structures; EXPRESSED DURING: 13 growth stages; CONTAINS InterPro DOMAIN/s: Protein of unknown function DUF3769 (InterPro:IPR022244); BEST Arabidopsis thaliana protein match is: pigment defective 320 (TAIR…	37	25	28	67	61	91	0.00689865	1.10436	0.00169866	9.84963	2.15004	2.16124
Phvul.003G195600	0	#N/A	#N/A	5	4	5	27	47	12	0.00690999	2.49295	0.00170246	9.84552	5.6293	2.16052
Phvul.009G110300	AT5G11630.1	AT5G11630	unknown protein; FUNCTIONS IN: molecular_function unknown; INVOLVED IN: biological_process unknown; LOCATED IN: chloroplast; EXPRESSED IN: 22 plant structures; EXPRESSED DURING: 13 growth stages; BEST Arabidopsis thaliana protein match is: unknown protein (TAIR:AT4G17310.1); Has 90 Blast hits to 90 proteins in 10 species: Archae - 0; Bacteria - 0; Metazoa - 0; Fungi - 0; Plants - 90; Viruses - 0;…	24	16	37	73	65	67	0.00698989	1.25073	0.00172398	9.82241	2.37961	2.15553
Phvul.002G133900	0	#N/A	#N/A	4	8	6	29	52	16	0.00704563	2.30548	0.00174061	9.80476	4.94333	2.15208
[truncated: 406 more rows]

## Sheet: Table S4
Table S4. Genes downregulated by 0.5 μM 2,4-D compared to the mock treatment (padj < 0.05, |log₂FC| > 1).
Phaseolus vulgaris gene ID	At gene ID	Gene name	Gene description	Mock_1	Mock_2	Mock_3	2,4-D_1	2,4-D_2	2,4-D_3	padj	log2FoldChange	pvalue	stat	foldChange	log10padj
Phvul.010G014800	AT5G02230.1	AT5G02230	Haloacid dehalogenase-like hydrolase (HAD) superfamily protein	3677	4665	3769	556	430	686	6.38384e-63	-3.03485	8.15806e-66	293.603	0.122016	62.1949
Phvul.005G007100	AT1G33590.1	AT1G33590	Leucine-rich repeat (LRR) family protein	4046	4503	3979	1207	963	1379	3.02611e-51	-1.99573	6.80617e-54	238.908	0.250741	50.5191
Phvul.006G196900	AT2G14580.1	ATPRB1|PRB1	basic pathogenesis-related protein 1	9349	12431	12903	1951	1506	2401	3.92897e-51	-2.74058	9.03765e-54	238.343	0.149625	50.4057
Phvul.004G049200	AT5G15870.1	AT5G15870	glycosyl hydrolase family 81 protein	11982	11032	9946	1025	580	1231	1.26654e-48	-3.73056	3.30182e-51	226.591	0.0753339	47.8974
Phvul.003G148700	AT5G57655.2	AT5G57655	xylose isomerase family protein	4835	4694	4814	2372	2213	2563	5.14664e-44	-1.17391	1.81526e-46	204.862	0.443217	43.2885
Phvul.005G061200	AT1G78440.1	GA2OX1|ATGA2OX1	Arabidopsis thaliana gibberellin 2-oxidase 1	132	226	206	0	0	0	2.01742e-43	-10.1578	7.32183e-46	202.086	0.000875399	42.6952
Phvul.003G292200	AT3G19270.1	CYP707A4	cytochrome P450, family 707, subfamily A, polypeptide 4	489	895	586	25	36	23	1.65566e-39	-4.70362	7.44763e-42	183.726	0.0383767	38.781
Phvul.003G093100	AT5G19040.1	ATIPT5|IPT5	isopentenyltransferase 5	173	188	255	4	0	8	1.02138e-35	-5.85872	5.4298e-38	166.037	0.0172326	34.9908
Phvul.006G111411	AT5G42800.1	TT3|M318|DFR	dihydroflavonol 4-reductase	1610	1855	1737	757	688	853	7.7877e-35	-1.34839	4.25949e-37	161.942	0.392729	34.1086
Phvul.004G013400	AT1G70420.1	AT1G70420	Protein of unknown function (DUF1645)	310	256	326	8	4	20	1.07218e-34	-4.98649	5.9191e-37	161.288	0.031544	33.9697
Phvul.004G138900	AT1G65730.1	YSL7	YELLOW STRIPE like 7	1240	1545	1357	437	461	509	1.89855e-33	-1.72295	1.08694e-35	155.503	0.302929	32.7216
Phvul.002G277900	AT5G63620.1	AT5G63620	GroES-like zinc-binding alcohol dehydrogenase family protein	3888	4501	3166	1098	931	1075	2.60637e-33	-2.0685	1.50549e-35	154.856	0.238407	32.584
Phvul.002G117700	AT5G65980.1	AT5G65980	Auxin efflux carrier family protein	1511	1814	1771	786	677	751	3.0119e-32	-1.36907	1.84751e-34	149.874	0.38714	31.5212
Phvul.003G036200	AT1G68570.1	AT1G68570	Major facilitator superfamily protein	3570	4963	3857	617	804	957	8.73267e-32	-2.54657	5.49056e-34	147.71	0.171162	31.0589
Phvul.007G185100	AT3G04940.1	ATCYSD1|CYSD1	cysteine synthase D1	148	137	207	0	5	0	2.42819e-31	-6.77029	1.60117e-33	145.583	0.00916096	30.6147
Phvul.007G054900	AT3G05970.1	ATLACS6|LACS6	long-chain acyl-CoA synthetase 6	3102	3276	3478	1767	1685	1992	2.60357e-30	-1.02411	1.75674e-32	140.825	0.491713	29.5844
Phvul.001G038800	AT5G21482.1	CKX7|ATCKX5	cytokinin oxidase 7	1139	1268	1366	276	275	422	5.25188e-30	-2.12861	3.6779e-32	139.358	0.228677	29.2797
Phvul.005G007600	AT5G62350.1	AT5G62350	Plant invertase/pectin methylesterase inhibitor superfamily protein	7575	10037	9408	3924	3462	4046	2.00576e-29	-1.40742	1.44565e-31	136.64	0.376985	28.6977
Phvul.009G092200	AT5G11160.1	APT5	adenine phosphoribosyltransferase 5	1852	2794	2818	227	254	441	3.32669e-29	-3.19065	2.44872e-31	135.593	0.109526	28.478
Phvul.003G268700	AT3G51430.1	YLS2|SSL5	Calcium-dependent phosphotriesterase superfamily protein	830	1099	867	250	207	298	4.81136e-29	-2.06289	3.59075e-31	134.833	0.239337	28.3177
Phvul.001G100200	AT3G04070.2	NAC047|anac047	NAC domain containing protein 47	4869	5792	4546	1848	1887	1878	5.68857e-28	-1.60227	4.65251e-30	129.748	0.329358	27.245
Phvul.007G135900	AT5G07580.1	AT5G07580	Integrase-type DNA-binding superfamily protein	1803	2175	2358	639	401	658	1.13334e-27	-2.07689	9.55891e-30	128.319	0.237025	26.9456
Phvul.009G021400	AT5G42270.1	FTSH5|VAR1	FtsH extracellular protease family	3719	3710	3912	1979	1967	2301	3.6481e-27	-1.02838	3.1888e-29	125.928	0.490259	26.4379
Phvul.004G092100	AT5G61890.1	AT5G61890	Integrase-type DNA-binding superfamily protein	1208	1235	1191	435	313	300	2.63431e-26	-1.96142	2.42384e-28	121.903	0.256775	25.5793
Phvul.003G108200	AT5G27930.1	AT5G27930	Protein phosphatase 2C family protein	820	1220	1065	142	126	237	5.14605e-26	-2.79835	4.78751e-28	120.553	0.143752	25.2885
Phvul.002G196200	AT5G46330.1	FLS2	Leucine-rich receptor-like protein kinase family protein	2743	2997	3174	877	532	978	1.48657e-25	-2.08326	1.47418e-27	118.322	0.235981	24.8278
Phvul.001G006300	AT1G75750.2	GASA1	GAST1 protein homolog 1	1756	2258	2291	479	591	711	1.96847e-25	-1.98755	1.99231e-27	117.724	0.252167	24.7059
Phvul.006G208600	AT5G64530.1	ANAC104|XND1	xylem NAC domain 1	850	1447	1280	161	178	258	2.46274e-25	-2.75091	2.51775e-27	117.26	0.148557	24.6086
Phvul.002G117200	AT4G38250.1	AT4G38250	Transmembrane amino acid transporter family protein	3141	4259	3606	831	975	1266	6.91241e-25	-2.00912	7.27882e-27	115.155	0.248424	24.1604
Phvul.009G206900	AT4G30960.1	ATCIPK6|CIPK6|SNRK3.14|SIP3	SOS3-interacting protein 3	8078	8733	9848	3911	3549	4872	2.15829e-24	-1.28353	2.36096e-26	112.822	0.410789	23.6659
Phvul.001G044700	AT1G72510.2	AT1G72510	Protein of unknown function (DUF1677)	845	1090	1076	292	282	398	2.91509e-24	-1.80154	3.20373e-26	112.216	0.286869	23.5353
Phvul.002G118000	AT1G76410.1	ATL8	RING/U-box superfamily protein	1186	1625	1452	385	467	483	1.60148e-23	-1.83541	1.84191e-25	108.749	0.280212	22.7955
Phvul.003G096400	AT3G06860.1	ATMFP2|MFP2	multifunctional protein 2	3157	3396	3577	1646	1657	2021	2.12357e-23	-1.09604	2.45324e-25	108.181	0.4678	22.6729
Phvul.005G061000	AT1G78440.1	GA2OX1|ATGA2OX1	Arabidopsis thaliana gibberellin 2-oxidase 1	685	1133	1233	23	58	80	3.40891e-23	-4.4041	4.02524e-25	107.2	0.0472319	22.4674
Phvul.006G210400	AT1G25275.1	AT1G25275	unknown protein; FUNCTIONS IN: molecular_function unknown; INVOLVED IN: response to karrikin; LOCATED IN: endomembrane system; EXPRESSED IN: 23 plant structures; EXPRESSED DURING: 13 growth stages; Has 18 Blast hits to 18 proteins in 4 species: Archae - 0; Bacteria - 0; Metazoa - 0; Fungi - 0; Plants - 18; Viruses - 0; Other Eukaryotes - 0 (source: NCBI BLink).	7753	9315	7409	3972	3233	3818	6.03373e-23	-1.32207	7.27885e-25	106.026	0.399962	22.2194
Phvul.009G153700	AT5G09220.1	AAP2	amino acid permease 2	993	1266	1092	462	349	485	1.35152e-22	-1.54405	1.67187e-24	104.378	0.342922	21.8692
Phvul.002G046800	AT5G26340.1	MSS1|ATSTP13|STP13	Major facilitator superfamily protein	5214	4530	4227	1783	1121	1607	2.89381e-22	-1.8125	3.65369e-24	102.829	0.284697	21.5385
Phvul.006G061500	AT5G23810.1	AAP7	amino acid permease 7	1213	1493	1733	443	519	515	3.30192e-22	-1.7451	4.25335e-24	102.528	0.298313	21.4812
Phvul.008G216600	AT2G05520.3	GRP-3|ATGRP3|GRP3|ATGRP-3	glycine-rich protein 3	2234	2286	2586	708	343	587	3.30192e-22	-2.29908	4.2396e-24	102.534	0.203193	21.4812
Phvul.001G089200	AT3G01990.1	ACR6	ACT domain repeat 6	479	628	505	154	141	197	1.07374e-21	-1.88444	1.43126e-23	100.124	0.270849	20.9691
Phvul.010G111100	AT2G46340.1	SPA1	SPA (suppressor of phyA-105) protein family	1002	927	852	352	316	429	2.06486e-21	-1.5176	2.79706e-23	98.7974	0.349267	20.6851
Phvul.003G248075	AT2G23620.1	MES1|ATMES1	methyl esterase 1	2503	3770	4882	448	286	683	2.41952e-21	-3.15876	3.28984e-23	98.476	0.111975	20.6163
Phvul.011G018000	AT1G22430.1	AT1G22430	GroES-like zinc-binding dehydrogenase family protein	1907	2227	2078	700	793	986	2.75238e-21	-1.49326	3.7613e-23	98.2108	0.355209	20.5603
Phvul.005G165100	AT4G26270.1	PFK3	phosphofructokinase 3	1115	1089	1121	587	498	655	2.79693e-21	-1.10699	3.84591e-23	98.1668	0.464261	20.5533
Phvul.003G101100	AT3G06390.1	AT3G06390	Uncharacterised protein family (UPF0497)	1968	2980	1917	642	628	656	5.02926e-21	-1.99879	7.044e-23	96.9685	0.250211	20.2985
Phvul.008G209900	AT2G27150.1	AOdelta|AAO3|AtAAO3|At-AO3	abscisic aldehyde oxidase 3	514	517	498	216	216	237	6.23996e-21	-1.36029	8.8035e-23	96.527	0.389505	20.2048
Phvul.007G071700	AT5G23870.3	AT5G23870	Pectinacetylesterase family protein	988	1477	1087	394	344	408	6.85307e-21	-1.80031	9.73855e-23	96.3271	0.287113	20.1641
Phvul.004G085500	AT1G22710.1	SUC2|SUT1|ATSUC2	sucrose-proton symporter 2	3884	4586	4485	1862	1718	2422	1.02329e-20	-1.28252	1.4803e-22	95.4981	0.411077	19.99
Phvul.008G028800	AT3G30180.1	BR6OX2|CYP85A2	brassinosteroid-6-oxidase 2	552	910	503	61	42	100	1.38998e-20	-3.46294	2.03208e-22	94.871	0.090688	19.857
Phvul.002G067700	AT1G69870.1	NRT1.7	nitrate transporter 1.7	1214	1375	1374	758	595	755	2.0643e-20	-1.08156	3.04955e-22	94.0674	0.472516	19.6852
Phvul.002G027500	AT4G36710.1	AT4G36710	GRAS family transcription factor	780	925	1250	223	207	317	2.27652e-20	-2.15373	3.38633e-22	93.8601	0.22473	19.6427
Phvul.006G152600	AT5G19140.1	ATAILP1|AILP1	Aluminium induced protein with YGL and LRDR motifs	11084	10860	11329	5350	5182	6906	3.37813e-20	-1.10471	5.09404e-22	93.0519	0.464996	19.4713
Phvul.006G200000	AT5G64410.1	ATOPT4|OPT4	oligopeptide transporter 4	1544	1861	2129	357	459	626	5.57992e-20	-2.10688	8.52833e-22	92.0321	0.232148	19.2534
Phvul.007G218700	AT4G02380.1	SAG21|AtLEA5	senescence-associated gene 21	3420	3467	4191	2056	1574	1867	6.73665e-20	-1.17974	1.03996e-21	91.6395	0.441432	19.1716
Phvul.011G198500	AT5G38260.1	AT5G38260	Protein kinase superfamily protein	880	1146	994	320	262	426	1.03494e-19	-1.75978	1.65058e-21	90.7254	0.295293	18.9851
Phvul.002G061600	AT4G22570.1	APT3	adenine phosphoribosyl transferase 3	491	652	775	141	122	201	1.3213e-19	-2.2193	2.12753e-21	90.2232	0.214745	18.879
Phvul.009G166400	AT1G67340.1	AT1G67340	HCP-like superfamily protein with MYND-type zinc finger	1546	1753	1953	794	761	981	1.65182e-19	-1.21867	2.68506e-21	89.7627	0.42968	18.782
Phvul.005G048700	AT1G16350.1	AT1G16350	Aldolase-type TIM barrel family protein	5507	6332	6818	2842	2803	3639	1.75631e-19	-1.17558	2.87288e-21	89.629	0.442705	18.7554
Phvul.002G221200	AT1G11260.1	STP1|ATSTP1	sugar transporter 1	7650	7355	6105	3353	2911	3014	1.87451e-19	-1.35595	3.07579e-21	89.4939	0.390678	18.7271
Phvul.001G198900	AT5G06570.1	AT5G06570	alpha/beta-Hydrolases superfamily protein	456	865	630	55	101	71	2.16513e-19	-3.248	3.57479e-21	89.1965	0.105258	18.6645
Phvul.006G149680	AT1G11720.2	ATSS3|SS3	starch synthase 3	1231	1303	1429	602	627	754	2.23443e-19	-1.16596	3.71205e-21	89.122	0.445669	18.6508
Phvul.009G056700	AT1G75100.1	JAC1	J-domain protein required for chloroplast accumulation response 1	754	957	800	349	326	405	3.5359e-19	-1.38679	6.09109e-21	88.1423	0.382415	18.4515
Phvul.010G087800	AT3G11920.1	AT3G11920	glutaredoxin-related	410	470	446	205	182	205	3.83626e-19	-1.33103	6.62811e-21	87.9752	0.397486	18.4161
Phvul.010G009500	AT3G09390.1	MT2A|ATMT-1|ATMT-K	metallothionein 2A	46972	60383	64405	19564	17912	27307	4.17616e-19	-1.5794	7.30076e-21	87.784	0.334621	18.3792
Phvul.003G219200	AT2G45180.1	AT2G45180	Bifunctional inhibitor/lipid-transfer protein/seed storage 2S albumin superfamily protein	33182	40272	38884	12305	7347	14325	4.35247e-19	-1.90971	7.63124e-21	87.6964	0.266145	18.3613
Phvul.L000308	AT2G28550.3	TOE1|RAP2.7	related to AP2.7	1493	1561	1522	843	711	965	4.48728e-19	-1.03474	7.89053e-21	87.6303	0.488103	18.348
Phvul.004G104300	AT4G22990.1	AT4G22990	Major Facilitator Superfamily with SPX (SYG1/Pho81/XPR1) domain-containing protein	2032	2376	2028	1144	959	1240	5.23927e-19	-1.11761	9.26641e-21	87.3124	0.460857	18.2807
Phvul.002G318700	AT1G14890.1	AT1G14890	Plant invertase/pectin methylesterase inhibitor superfamily protein	2275	4079	3443	278	409	656	5.81206e-19	-3.03688	1.03092e-20	87.1015	0.121845	18.2357
Phvul.002G071200	AT5G14740.1	BETA CA2|CA2|CA18	carbonic anhydrase 2	1586	1786	1881	649	569	896	6.81429e-19	-1.48864	1.21566e-20	86.7755	0.356349	18.1666
Phvul.003G052500	AT3G48000.1	ALDH2B4|ALDH2A|ALDH2	aldehyde dehydrogenase 2B4	5466	5831	6513	3069	2977	3800	1.68133e-18	-1.02403	3.07682e-20	84.9392	0.491742	17.7743
Phvul.003G264600	AT2G17820.1	ATHK1|HK1|AHK1	histidine kinase 1	361	361	392	92	105	145	2.23007e-18	-1.87443	4.12659e-20	84.3588	0.272735	17.6517
Phvul.007G137800	AT1G73080.1	PEPR1|ATPEPR1	PEP1 receptor 1	707	789	622	303	250	258	2.38499e-18	-1.55378	4.42544e-20	84.2206	0.340616	17.6225
Phvul.009G011100	AT4G35090.1	CAT2	catalase 2	11224	12190	14133	4752	4966	6734	3.9432e-18	-1.35984	7.49819e-20	83.1782	0.389627	17.4042
Phvul.009G259650	AT1G01060.2	LHY1|LHY	Homeodomain-like superfamily protein	1231	1442	1306	678	538	531	4.4228e-18	-1.35326	8.45538e-20	82.9407	0.391406	17.3543
Phvul.003G228700	AT4G18010.2	AT5PTASE2|IP5PII|5PTASE2	myo-inositol polyphosphate 5-phosphatase 2	545	549	533	280	214	264	4.45717e-18	-1.27394	8.54388e-20	82.9201	0.413528	17.3509
Phvul.004G016800	AT5G40270.1	AT5G40270	HD domain-containing metal-dependent phosphohydrolase family protein	1628	2249	1525	495	583	476	6.03457e-18	-1.9545	1.16293e-19	82.3107	0.25801	17.2194
Phvul.007G028100	AT1G68460.1	IPT1|ATIPT1	isopentenyltransferase 1	136	152	169	38	26	30	6.06402e-18	-2.44932	1.1717e-19	82.2958	0.183098	17.2172
Phvul.003G193400	AT5G62680.1	AT5G62680	Major facilitator superfamily protein	2529	2210	3557	540	483	890	6.18889e-18	-2.29465	1.19899e-19	82.2503	0.203817	17.2084
Phvul.003G045600	AT1G69490.1	NAP|ATNAP|ANAC029	NAC-like, activated by AP3/PI	1012	1193	1081	526	337	453	6.92082e-18	-1.49484	1.35141e-19	82.0138	0.354819	17.1598
Phvul.010G014100	AT3G26040.1	AT3G26040	HXXXD-type acyl-transferase family protein	132	152	153	13	14	29	7.52666e-18	-3.14007	1.4774e-19	81.8376	0.113434	17.1234
Phvul.004G143600	AT3G23920.1	BMY7|BAM1|TR-BAMY	beta-amylase 1	970	1156	983	489	490	552	1.07708e-17	-1.1892	2.14723e-19	81.0987	0.438545	16.9678
Phvul.002G122200	AT4G19230.1	CYP707A1	cytochrome P450, family 707, subfamily A, polypeptide 1	1040	973	1300	363	176	268	1.53459e-17	-2.2154	3.08283e-19	80.384	0.215327	16.814
Phvul.003G105000	AT3G16560.1	AT3G16560	Protein phosphatase 2C family protein	1534	2020	2337	558	452	782	2.12211e-17	-1.89215	4.31733e-19	79.7185	0.269405	16.6732
Phvul.009G173200	AT4G20360.1	ATRAB8D|ATRABE1B|RABE1b	RAB GTPase homolog E1B	615	660	763	303	277	365	2.21757e-17	-1.27811	4.52289e-19	79.6266	0.412336	16.6541
Phvul.007G215100	AT1G02640.1	BXL2|ATBXL2	beta-xylosidase 2	237	339	309	30	57	56	2.27614e-17	-2.78616	4.65397e-19	79.5702	0.144972	16.6428
Phvul.002G072400	AT1G23870.1	TPS9|ATTPS9	trehalose-phosphatase/synthase 9	1471	1701	1515	776	819	883	2.6967e-17	-1.08486	5.54145e-19	79.2253	0.471438	16.5692
Phvul.008G101800	AT3G09390.1	MT2A|ATMT-1|ATMT-K	metallothionein 2A	9299	11881	9974	3510	3071	5064	2.96063e-17	-1.59833	6.11405e-19	79.0311	0.330259	16.5286
Phvul.009G198100	AT2G26670.1	ATHO1|HY1|HY6|HO1|GUN2|TED4	Plant haem oxygenase (decyclizing) family protein	1980	2583	2274	1162	1129	1202	2.96063e-17	-1.13301	6.11199e-19	79.0317	0.455965	16.5286
Phvul.009G226600	AT3G51420.1	SSL4|ATSSL4	strictosidine synthase-like 4	508	557	550	291	255	274	3.7274e-17	-1.14471	7.77374e-19	78.5566	0.45228	16.4286
Phvul.001G251200	AT4G39780.1	AT4G39780	Integrase-type DNA-binding superfamily protein	1015	974	926	521	426	438	3.74927e-17	-1.24236	7.83854e-19	78.5402	0.42268	16.4261
Phvul.001G220100	AT1G02305.1	AT1G02305	Cysteine proteinases superfamily protein	5488	6448	6271	2325	2450	3388	8.1277e-17	-1.32851	1.75325e-18	76.9502	0.398179	16.09
Phvul.009G094100	AT4G32400.1	EMB42|EMB104|SHS1|ATBT1	Mitochondrial substrate carrier family protein	876	1092	931	413	431	502	1.04571e-16	-1.27394	2.26643e-18	76.4432	0.413528	15.9806
Phvul.006G150600	AT4G21870.1	AT4G21870	HSP20-like chaperones superfamily protein	287	352	316	51	66	99	1.05519e-16	-2.31622	2.29236e-18	76.4207	0.200793	15.9767
Phvul.002G068300	AT1G10350.1	AT1G10350	DNAJ heat shock family protein	275	336	297	108	104	128	1.40858e-16	-1.58595	3.09611e-18	75.8272	0.333104	15.8512
Phvul.003G219100	AT2G45180.1	AT2G45180	Bifunctional inhibitor/lipid-transfer protein/seed storage 2S albumin superfamily protein	31159	36957	37708	11744	6759	13981	1.4837e-16	-1.8897	3.27638e-18	75.7154	0.269862	15.8287
Phvul.008G042200	AT5G15150.1	ATHB3|ATHB-3|HB-3|HAT7	homeobox 3	324	311	278	111	87	122	1.51711e-16	-1.68828	3.35792e-18	75.6669	0.310296	15.819
Phvul.006G077100	AT5G58350.1	ZIK2|WNK4	with no lysine (K) kinase 4	646	845	629	232	244	298	1.57964e-16	-1.62286	3.51246e-18	75.578	0.324691	15.8014
Phvul.004G085594	AT1G22710.1	SUC2|SUT1|ATSUC2	sucrose-proton symporter 2	4192	4990	5005	1976	1717	2682	2.03503e-16	-1.32964	4.57708e-18	75.0553	0.397867	15.6914
Phvul.003G034300	AT1G13520.1	AT1G13520	Protein of unknown function (DUF1262)	232	278	187	27	42	22	2.13977e-16	-3.08876	4.83452e-18	74.9473	0.117541	15.6696
Phvul.008G244000	AT2G38610.2	AT2G38610	RNA-binding KH domain-containing protein	1181	1489	1225	610	614	677	2.25934e-16	-1.20102	5.12778e-18	74.831	0.434969	15.646
Phvul.002G001801	AT5G04770.1	CAT6|ATCAT6	cationic amino acid transporter 6	133	139	112	27	19	24	2.50199e-16	-2.62908	5.69127e-18	74.6252	0.161647	15.6017
Phvul.001G208400	AT3G62690.1	ATL5	AtL5	197	258	304	66	59	78	3.02184e-16	-2.06883	6.95101e-18	74.2304	0.238352	15.5197
Phvul.003G020200	AT1G03400.1	AT1G03400	2-oxoglutarate (2OG) and Fe(II)-dependent oxygenase superfamily protein	382	395	483	187	158	160	4.18311e-16	-1.48311	9.72916e-18	73.5667	0.357716	15.3785
Phvul.003G137600	AT4G25810.1	XTR6|XTH23	xyloglucan endotransglycosylase 6	1176	1641	1813	318	219	496	4.75933e-16	-2.34728	1.11423e-17	73.299	0.196516	15.3225
Phvul.005G015800	AT1G13710.1	CYP78A5|KLU	cytochrome P450, family 78, subfamily A, polypeptide 5	928	1111	823	311	319	433	9.10181e-16	-1.60256	2.17275e-17	71.981	0.329292	15.0409
Phvul.006G145100	AT4G04020.1	FIB	fibrillin	3191	3390	3954	1361	1161	1902	9.17116e-16	-1.42841	2.19399e-17	71.9618	0.371541	15.0376
Phvul.005G111500	AT4G16730.1	TPS02	terpene synthase 02	89	117	93	15	8	14	9.25236e-16	-3.18911	2.21814e-17	71.9402	0.109643	15.0337
Phvul.004G021900	AT4G31940.1	CYP82C4	cytochrome P450, family 82, subfamily C, polypeptide 4	188	202	191	47	55	67	9.66668e-16	-1.94995	2.32241e-17	71.8496	0.258824	15.0147
Phvul.004G049300	AT5G15870.1	AT5G15870	glycosyl hydrolase family 81 protein	932	817	931	272	305	426	1.08067e-15	-1.59099	2.61839e-17	71.6129	0.331943	14.9663
Phvul.004G014800	AT5G14780.1	FDH	formate dehydrogenase	3992	4357	4913	2217	2231	2829	1.82084e-15	-1.03384	4.47695e-17	70.5546	0.48841	14.7397
Phvul.009G245700	AT4G20260.3	ATPCAP1|PCAP1	plasma-membrane associated cation-binding protein 1	803	1279	1008	293	357	349	2.10063e-15	-1.78724	5.20781e-17	70.2563	0.289726	14.6777
Phvul.001G058900	AT2G24520.1	AHA5|HA5	H(+)-ATPase 5	6746	6117	8330	2841	2944	3806	2.15981e-15	-1.31228	5.36557e-17	70.1975	0.402683	14.6656
Phvul.008G093500	0	#N/A	#N/A	438	480	473	122	72	164	2.47063e-15	-2.14422	6.18826e-17	69.9161	0.226217	14.6072
Phvul.004G037700	AT3G02150.2	TFPD|PTF1|TCP13	plastid transcription factor 1	109	153	144	21	12	28	2.71944e-15	-2.91205	6.88096e-17	69.7068	0.132857	14.5655
Phvul.011G016300	AT3G47420.1	PS3|ATPS3	phosphate starvation-induced gene 3	994	1148	1138	454	497	622	3.01626e-15	-1.22798	7.66285e-17	69.4945	0.426915	14.5205
Phvul.001G094700	AT3G27170.1	CLC-B|ATCLC-B	chloride channel B	2733	3762	3392	1311	1522	1586	3.47853e-15	-1.3222	8.90836e-17	69.1974	0.399923	14.4586
Phvul.006G058600	AT1G55850.1	CSLE1|ATCSLE1	cellulose synthase like E1	2037	2510	2394	1160	1005	1437	6.84343e-15	-1.11932	1.79805e-16	67.8125	0.46031	14.1647
Phvul.003G023700	AT1G23040.1	AT1G23040	hydroxyproline-rich glycoprotein family protein	379	480	416	185	118	164	6.9051e-15	-1.62312	1.82131e-16	67.7872	0.324634	14.1608
Phvul.006G154400	AT3G06170.1	AT3G06170	Serinc-domain containing serine and sphingolipid biosynthesis protein	669	742	733	365	360	322	6.95735e-15	-1.19526	1.83865e-16	67.7685	0.436709	14.1576
Phvul.009G167700	AT5G63380.1	AT5G63380	AMP-dependent synthetase and ligase family protein	374	383	412	197	160	210	7.09751e-15	-1.21502	1.87932e-16	67.7253	0.430766	14.1489
Phvul.003G164600	AT2G41480.1	AT2G41480	Peroxidase superfamily protein	206	203	157	51	34	51	7.43948e-15	-2.23587	1.98128e-16	67.6212	0.212293	14.1285
Phvul.006G181300	AT1G28480.1	roxy19|GRX480	Thioredoxin superfamily protein	177	242	164	36	44	47	8.01892e-15	-2.36464	2.15199e-16	67.4582	0.194166	14.0959
Phvul.006G200100	AT5G64410.1	ATOPT4|OPT4	oligopeptide transporter 4	258	365	321	85	95	119	1.08283e-14	-1.82507	2.95021e-16	66.8363	0.282226	13.9654
Phvul.003G218900	AT4G12510.1	AT4G12510	Bifunctional inhibitor/lipid-transfer protein/seed storage 2S albumin superfamily protein	3909	3925	3897	2163	1505	2322	1.09432e-14	-1.14912	2.98709e-16	66.8118	0.450901	13.9609
[truncated: 734 more rows]

## Sheet: Table S5
Table S5. Sequences of the primers used in the experiment.
[truncated: 13 more rows]

[truncated: 1 more sheets: Table S6]
